# Supplementary material for: Integrin β3 directly inhibits the Gα13-p115RhoGEF interaction to regulate G protein signaling and platelet exocytosis
Source: Nat Commun. 2023 Aug 16;14:4966. doi: 10.1038/s41467-023-40531-3 (PMC10432399; doi:10.1038/s41467-023-40531-3)
Supplement: Supplementary file 4 — Source Data [file 41467_2023_40531_MOESM4_ESM.xlsx]

## Sheet: Fig1a
	n=3
(%)
	β3CD-2μM	β3CD-1μM	β3CD-500 nM	β3CD-250 nM	β3CD-125 nM	0		GST-2μM	GST-1μM	GST-500 nM	GST-250 nM	GST-125 nM	0
	22.9123	26.3001	60.416	71.5602	97.4443	76.315		122.853	108.083	105.022	99.9406	107.103	99.4354
	9.68796	32.7489	37.5632	39.1976	93.6701	108.588		91.8276	120.149	104.517	97.7712	100.773	85.6166
	31.3819	32.7192	49.4205	67.2214	94.2348	107.845		99.3165	122.377	103.655	80.0892	107.786	114.948

## Sheet: Fig1b
		n=3
	%	0	MP6-25mM	MP6-50mM	MP6-100mM	MP6Scr--50mM	MP6Scr-100mM
		106.045	78.2136	55.7037	32.676	120.534	90.4437
		95.3027	86.0585	50.5142	23.3657	106.023	93.2643
		98.6522	76.2304	47.8038	30.6376	87.8875	101.517

## Sheet: Fig1c
		n=3
	%	0	MP6-50mM	MP6-100mM	MP6Scr-50mM	MP6Scr-100mM
		119.905	56.8719	25.9591	111.992	96.435
		92.1099	52.1445	40.1079	111.053	90.2993
		87.9859	52.3121	27.1661	102.135	89.2264

## Sheet: Fig1e
	relative density
		n=4
	time(s)	C57				β3-/-
	0	1	0.999999	1	0.999999	1.27238	1.15622	1.30967	1.25001
	10	0.962523	2.73272	0.786807	1.74238	1.71277	3.39653	1.57515	2.10098
	30	0.871432	2.53067	0.713222	1.55214	3.406	6.26359	3.00295	4.19985
	60	1.6565	2.95092	1.7959	1.89795	4.61275	9.99528	3.70558	6.56014
	120	0.866621	1.77604	0.758601	1.81552	3.81388	8.48241	3.02314	6.46894

## Sheet: Fig1g
		relative density
		n=4
		time(s)	RGES				RGDS
		0	1	1	1.00007	1	1.39488	1.38157	1.5245	1.57022
		10	1.00001	1.00005	1.87041	1.70204	1.88393	2.07508	1.03258	0.957
		30	1.23616	1.70537	1.92645	1.18887	1.9285	2.44117	2.04819	1.89888
		60	1.47409	1.46298	0.932203	0.632866	2.26209	1.83118	1.88894	2.15537
		120	1.6129	1.48752	0.9939	0.84944	2.12745	1.91175	3.13621	2.21035

## Sheet: Fig1I
	Relative density
	n=3
	FAAAKL-0	1	1	1
	FAAAKL-10''	1.96386	1.52422	1.27374
	MP6-0	0.129874	0.026479	0.285548
	MP6-10''	0.0636863	0.0287909	0.304143

## Sheet: Fig2b
	Relative density
		n=4
	time(min)	C57				b3-/-
	0	1	1.00012	1	1.00001	2.64339	0.277913	2.05549	0.658468
	1	4.69313	2.84603	3.52681	1.43901	6.58599	1.61225	5.79751	1.45722
	2	3.61581	1.60587	2.92226	1.13302	6.37913	1.33907	4.59358	1.9896
	5	2.86091	1.10301	2.33446	0.608706	6.48245	3.67274	6.10005	2.29474

## Sheet: Fig2d
	Relative density		n=4
	min	RGES				RGDS
	0	1	1	1	1	0.794809	1.17844	0.263068	1.38217
	0.1667	2.71632	0.904702	1.49151	1.59347	2.79053	5.49718	3.42387	5.85096
	0.5	1.34412	1.95454	3.17518	2.51946	2.674	6.13672	3.47624	9.29774
	1	4.58028	4.12383	4.23732	3.59133	3.18308	7.57391	3.70659	9.72711
	2	7.76584	3.76824	3.3738	6.50754	3.68077	10.027	4.9109	10.9839
	5	3.49943	4.81233	3.09709	6.75145	3.97058	10.9054	5.19161	12.6162
	10	0.481733	1.99233	1.0942	4.74272	6.71369	9.04983	5.79692	8.91271

## Sheet: Fig2f
Relative density
	n=3
Time(min)	FAAAKL			mP6
0	1	1	1	0.692784	0.716205	1.34106
0.1667	1.6455	1.91014	2.62226	1.21025	2.17311	1.81893
0.5	1.97655	4.20908	2.76346	1.50048	2.19031	4.11518
1	3.42714	4.78157	4.97843	1.83858	3.49453	3.51353
2	5.41143	6.45244	9.25409	2.49014	4.05436	6.34565
5	3.11606	4.97014	8.88084	2.62456	4.29514	5.62291

## Sheet: Fig 3a
0.015U/Ml	Time(s)	wt	b3KO	0.025U/ ML	Time(s)	wt	b3KO	0.1U/ML	Time(s)	wt	b3KO		0.015U/ml	Time(s)	WT	b3kO		0.025U/ML	Time(s)	WT	b3kO		0.1U/mL	Time(s)	wt	b3KO
aggregation	0.5	45.8537	51.7073	aggregation	0.5	10.2439	10.7317	aggregation	0.5	8.29268	10.2439		ATP secretion	0.5	0.202346	0.303519		ATP secretion	0.5	-2.27641e-06	-0.101176		ATP secretion	0.5	0.101171	-3.28815e-06
	1	38.0488	37.561		1	22.439	29.2683		1	65.8537	65.8537			1	0.151759	0.202346			1	-2.27641e-06	-0.101176			1	0.101171	-3.28815e-06
	1.5	12.6829	13.6585		1.5	46.3415	46.3415		1.5	12.6829	13.6585			1.5	0.202346	0.404693			1.5	-2.27641e-06	-0.101176			1.5	0.101171	-3.28815e-06
	2	13.1707	13.6585		2	12.1951	13.1707		2	12.1951	13.6585			2	0.202346	0.404693			2	-2.27641e-06	-0.101176			2	0.101171	-3.28815e-06
	2.5	12.6829	12.6829		2.5	12.1951	13.1707		2.5	12.1951	13.1707			2.5	0.202346	0.404693			2.5	-2.27641e-06	-0.101176			2.5	0.101171	-3.28815e-06
	3	12.6829	13.1707		3	12.1951	12.6829		3	12.1951	13.1707			3	0.202346	0.404693			3	-2.27641e-06	-0.101176			3	0.101171	-3.28815e-06
	3.5	12.6829	13.1707		3.5	12.1951	13.1707		3.5	12.1951	12.6829			3.5	0.202346	0.404693			3.5	-2.27641e-06	-0.101176			3.5	0.101171	-3.28815e-06
	4	12.6829	13.1707		4	12.1951	12.6829		4	11.7073	12.6829			4	0.202346	0.404693			4	-2.27641e-06	-0.101176			4	0.101171	-3.28815e-06
	4.5	12.6829	13.1707		4.5	11.7073	13.1707		4.5	11.7073	12.6829			4.5	0.202346	0.404693			4.5	-2.27641e-06	-0.101176			4.5	0.101171	-3.28815e-06
	5	12.6829	13.1707		5	12.1951	13.1707		5	11.7073	12.6829			5	0.202346	0.404693			5	-2.27641e-06	-0.101176			5	0.101171	-3.28815e-06
	5.5	12.6829	13.1707		5.5	12.1951	13.1707		5.5	11.2195	12.6829			5.5	0.202346	0.404693			5.5	-2.27641e-06	-0.101176			5.5	0.101171	-3.28815e-06
	6	12.6829	13.1707		6	11.7073	12.6829		6	11.2195	12.6829			6	0.202346	0.404693			6	-2.27641e-06	-0.101176			6	0.101171	-3.28815e-06
	6.5	12.6829	13.1707		6.5	12.1951	12.6829		6.5	11.2195	11.7073			6.5	0.202346	0.404693			6.5	-2.27641e-06	-0.101176			6.5	0.101171	-3.28815e-06
	7	12.6829	13.1707		7	12.1951	12.6829		7	11.2195	12.1951			7	0.202346	0.404693			7	-2.27641e-06	-0.101176			7	0.101171	-3.28815e-06
	7.5	12.6829	13.1707		7.5	12.1951	13.1707		7.5	10.7317	11.7073			7.5	0.202346	0.404693			7.5	-2.27641e-06	-0.101176			7.5	0.101171	-3.28815e-06
	8	12.6829	12.6829		8	11.7073	13.1707		8	11.2195	11.7073			8	0.151759	0.252932			8	-2.27641e-06	-0.101176			8	0.101171	-3.28815e-06
	8.5	12.6829	13.1707		8.5	12.1951	12.6829		8.5	10.7317	11.7073			8.5	0.101172	0.101172			8.5	-2.27641e-06	-0.101176			8.5	0.101171	-3.28815e-06
	9	12.6829	13.1707		9	11.7073	13.1707		9	10.7317	11.7073			9	0.0505847	0.0505847			9	-2.27641e-06	-0.101176			9	0.101171	0.0505837
	9.5	12.6829	13.1707		9.5	12.1951	13.1707		9.5	10.7317	12.1951			9.5	0.0505847	-2.27641e-06			9.5	-2.27641e-06	-0.101176			9.5	0.101171	0.101171
	10	12.1951	5.36585		10	11.7073	12.6829		10	10.7317	11.2195			10	0.0505847	-0.0505892			10	-2.27641e-06	0.0505847			10	0.101171	0.151758
	10.5	12.6829	17.0732		10.5	11.7073	12.6829		10.5	10.7317	1.95122			10.5	0.0505847	-0.101176			10.5	-2.27641e-06	0.151759			10.5	0.101171	0.151758
	11	12.6829	16.5854		11	11.2195	12.6829		11	10.2439	12.6829			11	-2.27641e-06	-0.101176			11	-2.27641e-06	0.202346			11	0.101171	0.151758
	11.5	12.6829	16.0976		11.5	11.7073	12.6829		11.5	10.7317	13.6585			11.5	-2.27641e-06	-0.101176			11.5	-2.27641e-06	0.252932			11.5	0.101171	0.151758
	12	12.6829	16.0976		12	11.7073	12.6829		12	10.7317	13.6585			12	-2.27641e-06	-0.101176			12	-2.27641e-06	0.252932			12	0.101171	0.151758
	12.5	12.1951	15.6098		12.5	11.7073	12.6829		12.5	10.2439	13.6585			12.5	-2.27641e-06	-0.101176			12.5	-2.27641e-06	0.252932			12.5	0.101171	0.151758
	13	12.6829	15.6098		13	11.7073	12.6829		13	10.7317	14.1463			13	-2.27641e-06	-0.101176			13	-2.27641e-06	0.252932			13	0.101171	0.151758
	13.5	12.1951	15.6098		13.5	11.7073	12.6829		13.5	10.2439	13.6585			13.5	-2.27641e-06	-0.101176			13.5	-2.27641e-06	0.252932			13.5	0.101171	0.151758
	14	12.6829	15.6098		14	11.7073	12.6829		14	10.2439	13.6585			14	-2.27641e-06	-0.101176			14	-2.27641e-06	0.252932			14	0.101171	0.151758
	14.5	12.1951	15.122		14.5	11.7073	12.6829		14.5	10.2439	13.1707			14.5	-2.27641e-06	-0.101176			14.5	-2.27641e-06	0.252932			14.5	0.151758	0.202345
	15	12.1951	14.6341		15	11.7073	12.6829		15	10.2439	12.6829			15	-2.27641e-06	-0.101176			15	-2.27641e-06	0.252932			15	0.202345	0.202345
	15.5	12.1951	14.6341		15.5	11.2195	12.1951		15.5	9.26829	12.6829			15.5	-2.27641e-06	-0.101176			15.5	0.0505847	0.252932			15.5	0.252931	0.202345
	16	12.1951	14.1463		16	11.2195	12.6829		16	4.39024	12.6829			16	-2.27641e-06	-0.101176			16	0.101172	0.252932			16	0.252931	0.252931
	16.5	2.43902	14.1463		16.5	11.7073	12.6829		16.5	12.6829	12.1951			16.5	-2.27641e-06	-0.101176			16.5	0.101172	0.252932			16.5	0.252931	0.303518
	17	13.6585	13.6585		17	11.2195	12.1951		17	12.1951	12.1951			17	-2.27641e-06	-0.101176			17	0.101172	0.252932			17	0.252931	0.354105
	17.5	13.6585	14.1463		17.5	11.2195	12.6829		17.5	11.7073	12.1951			17.5	-2.27641e-06	-0.101176			17.5	0.101172	0.252932			17.5	0.252931	0.455279
	18	14.1463	14.1463		18	11.7073	12.6829		18	11.7073	11.7073			18	-2.27641e-06	-0.101176			18	0.101172	0.252932			18	0.252931	0.657627
	18.5	14.1463	13.6585		18.5	11.7073	12.1951		18.5	11.7073	11.7073			18.5	-2.27641e-06	-0.101176			18.5	0.101172	0.252932			18.5	0.252931	0.859975
	19	14.1463	13.6585		19	11.2195	12.1951		19	11.7073	11.7073			19	-2.27641e-06	-0.101176			19	0.101172	0.252932			19	0.252931	1.11291
	19.5	13.6585	13.6585		19.5	11.2195	12.1951		19.5	11.7073	11.7073			19.5	0.0505847	-0.0505892			19.5	0.101172	0.252932			19.5	0.252931	1.41643
	20	13.6585	13.1707		20	11.2195	11.7073		20	11.7073	11.7073			20	0.101172	0.151759			20	0.101172	0.303519			20	0.252931	1.71995
	20.5	13.6585	13.1707		20.5	11.7073	11.7073		20.5	11.7073	11.2195			20.5	0.151759	0.252932			20.5	0.101172	0.303519			20.5	0.252931	2.07406
	21	13.6585	13.6585		21	11.7073	10.2439		21	11.7073	11.7073			21	0.151759	0.303519			21	0.101172	0.303519			21	0.252931	2.37758
	21.5	13.6585	13.1707		21.5	11.2195	6.34146		21.5	11.7073	11.2195			21.5	0.151759	0.303519			21.5	0.101172	0.354106			21.5	0.252931	2.6811
	22	13.6585	13.6585		22	11.2195	10.2439		22	11.2195	11.2195			22	0.151759	0.303519			22	0.101172	0.404693			22	0.252931	2.98463
	22.5	13.6585	13.6585		22.5	11.2195	10.2439		22.5	11.2195	11.7073			22.5	0.151759	0.303519			22.5	0.101172	0.45528			22.5	0.303518	3.18697
	23	13.6585	13.1707		23	11.2195	10.2439		23	10.7317	11.7073			23	0.151759	0.354106			23	0.101172	0.45528			23	0.303518	3.43991
	23.5	13.6585	13.1707		23.5	11.2195	10.7317		23.5	10.7317	11.7073			23.5	0.151759	0.354106			23.5	0.101172	0.556454			23.5	0.303518	3.64226
	24	13.6585	13.1707		24	11.2195	10.2439		24	11.2195	12.1951			24	0.202346	0.354106			24	0.101172	0.607041			24	0.354105	3.79402
	24.5	13.6585	13.1707		24.5	11.2195	10.2439		24.5	11.2195	12.1951			24.5	0.151759	0.354106			24.5	0.101172	0.657628			24.5	0.404692	3.94578
	25	14.1463	13.1707		25	11.2195	9.7561		25	11.2195	12.1951			25	0.151759	0.354106			25	0.101172	0.758802			25	0.455279	4.09754
	25.5	14.1463	13.1707		25.5	11.2195	10.2439		25.5	10.7317	12.1951			25.5	0.151759	0.354106			25.5	0.101172	0.809389			25.5	0.556453	4.19871
	26	14.6341	13.1707		26	10.7317	9.7561		26	11.2195	12.1951			26	0.202346	0.354106			26	0.101172	0.910563			26	0.708214	4.29989
	26.5	14.6341	13.1707		26.5	11.2195	9.7561		26.5	11.7073	12.6829			26.5	0.151759	0.354106			26.5	0.101172	1.01174			26.5	0.859975	4.40106
	27	14.6341	13.1707		27	6.34146	9.7561		27	11.7073	12.6829			27	0.151759	0.354106			27	0.101172	1.11291			27	1.01174	4.50224
	27.5	15.122	13.1707		27.5	7.31707	9.7561		27.5	11.7073	13.1707			27.5	0.151759	0.354106			27.5	0.101172	1.26467			27.5	1.21408	4.55282
	28	15.122	13.1707		28	10.7317	9.26829		28	12.1951	13.1707			28	0.151759	0.354106			28	0.101172	1.36585			28	1.41643	4.654
	28.5	15.6098	13.1707		28.5	10.7317	9.26829		28.5	12.6829	13.1707			28.5	0.202346	0.354106			28.5	0.101172	1.46702			28.5	1.66937	4.70458
	29	15.6098	13.1707		29	10.7317	8.78049		29	12.6829	13.6585			29	0.151759	0.404693			29	0.101172	1.56819			29	1.87171	4.75517
	29.5	15.6098	13.1707		29.5	10.7317	8.78049		29.5	13.1707	13.6585			29.5	0.151759	0.404693			29.5	0.101172	1.71995			29.5	2.12465	4.80576
	30	16.0976	13.1707		30	10.7317	8.78049		30	13.6585	13.6585			30	0.151759	0.404693			30	0.151759	1.82113			30	2.37758	4.85634
	30.5	16.0976	13.1707		30.5	10.7317	8.29268		30.5	14.1463	13.6585			30.5	0.151759	0.404693			30.5	0.151759	1.97289			30.5	2.57993	4.90693
	31	16.5854	13.1707		31	10.7317	7.80488		31	14.6341	14.1463			31	0.151759	0.404693			31	0.151759	2.12465			31	2.78228	4.95752
	31.5	16.5854	13.1707		31.5	10.7317	7.80488		31.5	15.122	14.1463			31.5	0.151759	0.45528			31.5	0.151759	2.22582			31.5	2.98463	5.0081
	32	16.5854	13.1707		32	10.7317	7.80488		32	15.6098	14.6341			32	0.151759	0.45528			32	0.151759	2.327			32	3.13639	5.0081
	32.5	17.0732	13.1707		32.5	10.7317	7.80488		32.5	16.0976	14.1463			32.5	0.151759	0.45528			32.5	0.151759	2.47876			32.5	3.33874	5.05869
	33	17.0732	13.1707		33	10.2439	7.80488		33	16.5854	15.122			33	0.151759	0.505867			33	0.151759	2.57993			33	3.4905	5.05869
	33.5	17.0732	13.1707		33.5	10.2439	7.80488		33.5	17.0732	14.6341			33.5	0.151759	0.505867			33.5	0.151759	2.68111			33.5	3.59167	5.10928
	34	17.0732	13.6585		34	10.2439	7.80488		34	17.561	15.122			34	0.151759	0.556454			34	0.151759	2.83287			34	3.74343	5.10928
	34.5	17.561	13.1707		34.5	10.2439	7.31707		34.5	18.0488	15.122			34.5	0.151759	0.556454			34.5	0.151759	2.93404			34.5	3.8446	5.15987
	35	17.561	13.1707		35	10.2439	7.31707		35	19.0244	15.6098			35	0.151759	0.607041			35	0.202346	3.0858			35	3.94578	5.15987
	35.5	17.561	13.6585		35.5	10.2439	7.31707		35.5	19.5122	15.6098			35.5	0.151759	0.607041			35.5	0.202346	3.18698			35.5	4.04695	5.15987
	36	18.0488	13.1707		36	10.2439	7.31707		36	20	15.6098			36	0.151759	0.657628			36	0.202346	3.28815			36	4.14813	5.15987
	36.5	18.0488	13.6585		36.5	10.2439	7.80488		36.5	20.4878	15.6098			36.5	0.151759	0.657628			36.5	0.202346	3.38932			36.5	4.19871	5.21045
	37	18.0488	13.6585		37	10.2439	7.31707		37	21.4634	16.0976			37	0.151759	0.708215			37	0.202346	3.4905			37	4.29989	5.21045
	37.5	18.5366	13.6585		37.5	10.2439	7.31707		37.5	21.9512	16.0976			37.5	0.151759	0.758802			37.5	0.252932	3.59167			37.5	4.35047	5.21045
	38	18.5366	13.6585		38	10.2439	7.80488		38	22.439	16.0976			38	0.151759	0.758802			38	0.252932	3.69284			38	4.45165	5.21045
	38.5	18.5366	13.1707		38.5	10.2439	7.80488		38.5	23.4146	16.0976			38.5	0.151759	0.809389			38.5	0.252932	3.79402			38.5	4.50224	5.26104
	39	19.0244	13.6585		39	10.2439	7.80488		39	23.9024	16.5854			39	0.151759	0.859976			39	0.303519	3.89519			39	4.55282	5.26104
	39.5	19.0244	13.6585		39.5	10.2439	7.80488		39.5	24.3902	16.5854			39.5	0.151759	0.859976			39.5	0.303519	3.99637			39.5	4.60341	5.26104
	40	19.0244	13.6585		40	10.2439	7.80488		40	25.3659	16.5854			40	0.151759	0.910563			40	0.354106	4.09754			40	4.70458	5.26104
	40.5	19.0244	13.1707		40.5	10.7317	7.80488		40.5	25.8537	17.0732			40.5	0.151759	0.910563			40.5	0.354106	4.14813			40.5	4.75517	5.26104
	41	19.5122	13.1707		41	10.7317	7.80488		41	26.8293	17.0732			41	0.151759	0.96115			41	0.404693	4.2493			41	4.75517	5.26104
	41.5	19.5122	13.1707		41.5	11.2195	7.80488		41.5	27.8049	17.0732			41.5	0.151759	1.01174			41.5	0.404693	4.35048			41.5	4.80576	5.26104
	42	19.5122	13.6585		42	11.2195	7.80488		42	27.8049	17.561			42	0.151759	1.06232			42	0.45528	4.40106			42	4.85634	5.26104
	42.5	20	13.6585		42.5	11.7073	7.80488		42.5	28.7805	17.561			42.5	0.151759	1.06232			42.5	0.45528	4.50224			42.5	4.90693	5.26104
	43	20	13.6585		43	11.7073	8.29268		43	29.2683	17.561			43	0.151759	1.11291			43	0.505867	4.60341			43	4.95752	5.26104
	43.5	20	13.6585		43.5	12.1951	8.29268		43.5	30.2439	17.561			43.5	0.151759	1.1635			43.5	0.505867	4.654			43.5	5.0081	5.26104
	44	20.4878	13.6585		44	12.1951	8.29268		44	31.2195	18.0488			44	0.151759	1.21408			44	0.556454	4.75517			44	5.0081	5.26104
	44.5	20.4878	13.6585		44.5	12.6829	8.29268		44.5	32.1951	18.0488			44.5	0.151759	1.26467			44.5	0.607041	4.80576			44.5	5.05869	5.26104
	45	20.4878	13.1707		45	12.6829	8.78049		45	32.6829	18.0488			45	0.151759	1.26467			45	0.657628	4.85634			45	5.05869	5.26104
	45.5	20.4878	13.1707		45.5	13.1707	8.78049		45.5	33.6585	18.5366			45.5	0.202346	1.31526			45.5	0.657628	4.95752			45.5	5.10928	5.26104
	46	20.4878	13.1707		46	13.1707	8.78049		46	34.6341	18.5366			46	0.202346	1.36585			46	0.708215	5.00811			46	5.10928	5.21045
	46.5	20.9756	13.6585		46.5	13.6585	8.78049		46.5	35.122	18.5366			46.5	0.202346	1.41643			46.5	0.758802	5.05869			46.5	5.15987	5.21045
	47	20.9756	13.6585		47	14.1463	8.78049		47	36.0976	18.5366			47	0.202346	1.41643			47	0.809389	5.10928			47	5.15987	5.21045
	47.5	20.9756	13.6585		47.5	14.1463	9.26829		47.5	36.5854	19.0244			47.5	0.202346	1.46702			47.5	0.859976	5.15987			47.5	5.21045	5.21045
	48	20.9756	13.6585		48	14.6341	9.26829		48	37.561	19.0244			48	0.202346	1.51761			48	0.910563	5.21045			48	5.21045	5.21045
	48.5	21.4634	13.6585		48.5	15.122	9.26829		48.5	38.0488	19.0244			48.5	0.202346	1.56819			48.5	0.910563	5.26104			48.5	5.21045	5.21045
	49	21.4634	13.1707		49	15.6098	9.26829		49	39.0244	19.0244			49	0.202346	1.61878			49	0.96115	5.31163			49	5.21045	5.21045
	49.5	21.9512	13.1707		49.5	16.0976	9.26829		49.5	40.4878	19.5122			49.5	0.202346	1.66937			49.5	1.01174	5.36221			49.5	5.26104	5.15987
	50	21.4634	13.1707		50	16.5854	9.26829		50	40.4878	19.5122			50	0.202346	1.71995			50	1.06232	5.4128			50	5.26104	5.15987
	50.5	21.9512	13.6585		50.5	17.0732	9.7561		50.5	41.4634	19.5122			50.5	0.202346	1.71995			50.5	1.11291	5.46339			50.5	5.26104	5.15987
	51	21.9512	13.6585		51	17.561	9.7561		51	42.439	20			51	0.202346	1.77054			51	1.1635	5.51398			51	5.26104	5.15987
	51.5	21.9512	13.1707		51.5	18.0488	9.7561		51.5	43.4146	20			51.5	0.202346	1.82113			51.5	1.21408	5.56456			51.5	5.26104	5.15987
	52	22.439	13.6585		52	18.5366	9.7561		52	43.9024	20			52	0.252932	1.87171			52	1.26467	5.61515			52	5.31163	5.15987
	52.5	22.439	13.1707		52.5	19.5122	9.7561		52.5	44.878	20			52.5	0.252932	1.9223			52.5	1.26467	5.66574			52.5	5.31163	5.10928
	53	22.9268	13.1707		53	20	10.2439		53	45.8537	20			53	0.252932	1.9223			53	1.31526	5.66574			53	5.31163	5.10928
	53.5	22.9268	13.6585		53.5	20.4878	10.2439		53.5	45.8537	20.4878			53.5	0.252932	1.97289			53.5	1.36585	5.71632			53.5	5.31163	5.10928
	54	22.9268	13.6585		54	20.9756	10.2439		54	47.3171	20			54	0.252932	2.02348			54	1.41643	5.76691			54	5.31163	5.05869
	54.5	22.9268	13.6585		54.5	21.4634	10.2439		54.5	47.8049	20.4878			54.5	0.252932	2.07406			54.5	1.46702	5.76691			54.5	5.31163	5.05869
	55	22.9268	13.6585		55	21.9512	10.7317		55	49.2683	20.4878			55	0.252932	2.07406			55	1.51761	5.8175			55	5.31163	5.05869
	55.5	23.4146	13.1707		55.5	22.9268	10.7317		55.5	50.7317	20.9756			55.5	0.252932	2.12465			55.5	1.56819	5.86808			55.5	5.31163	5.05869
	56	23.4146	13.6585		56	23.4146	10.7317		56	50.7317	20.4878			56	0.252932	2.17524			56	1.56819	5.86808			56	5.31163	5.05869
	56.5	23.4146	13.1707		56.5	24.3902	10.7317		56.5	51.2195	20.9756			56.5	0.303519	2.22582			56.5	1.61878	5.91867			56.5	5.31163	5.0081
	57	23.9024	13.6585		57	24.878	11.2195		57	52.6829	20.9756			57	0.303519	2.22582			57	1.66937	5.91867			57	5.31163	5.0081
	57.5	23.9024	13.1707		57.5	25.3659	11.2195		57.5	54.1463	21.4634			57.5	0.303519	2.27641			57.5	1.71995	5.96926			57.5	5.31163	5.0081
	58	23.9024	13.6585		58	26.3415	11.2195		58	54.1463	20.9756			58	0.303519	2.327			58	1.71995	5.96926			58	5.31163	5.0081
	58.5	24.3902	13.1707		58.5	27.3171	11.2195		58.5	55.122	21.4634			58.5	0.303519	2.327			58.5	1.77054	5.96926			58.5	5.31163	5.0081
	59	24.3902	13.1707		59	27.8049	11.7073		59	53.6585	21.4634			59	0.354106	2.37758			59	1.82113	6.01984			59	5.31163	4.95752
	59.5	24.3902	13.6585		59.5	28.7805	11.7073		59.5	55.122	21.4634			59.5	0.354106	2.42817			59.5	1.82113	6.01984			59.5	5.26104	4.95752
	60	24.3902	13.6585		60	29.2683	11.2195		60	55.122	21.4634			60	0.354106	2.42817			60	1.87171	6.07043			60	5.31163	4.90693
	60.5	24.878	13.6585		60.5	30.2439	11.7073		60.5	57.0732	21.4634			60.5	0.354106	2.47876			60.5	1.9223	6.07043			60.5	5.31163	4.90693
	61	24.878	13.6585		61	31.2195	11.7073		61	57.0732	21.9512			61	0.404693	2.52935			61	1.9223	6.07043			61	5.26104	4.90693
	61.5	24.878	13.1707		61.5	31.7073	11.7073		61.5	57.561	21.9512			61.5	0.404693	2.52935			61.5	1.97289	6.12102			61.5	5.26104	4.85634
	62	24.878	13.6585		62	33.1707	11.7073		62	59.0244	21.9512			62	0.404693	2.57993			62	1.97289	6.12102			62	5.26104	4.85634
	62.5	25.3659	13.6585		62.5	33.6585	11.7073		62.5	60.4878	21.9512			62.5	0.45528	2.57993			62.5	2.02348	6.12102			62.5	5.26104	4.85634
	63	25.3659	13.6585		63	35.122	12.1951		63	59.0244	21.9512			63	0.45528	2.63052			63	2.07406	6.12102			63	5.26104	4.85634
	63.5	25.3659	13.6585		63.5	36.0976	12.1951		63.5	60	22.439			63.5	0.45528	2.63052			63.5	2.07406	6.17161			63.5	5.26104	4.80576
	64	25.8537	13.6585		64	36.0976	12.1951		64	60.4878	22.439			64	0.505867	2.68111			64	2.12465	6.17161			64	5.26104	4.80576
	64.5	25.8537	13.1707		64.5	37.0732	12.1951		64.5	61.4634	22.439			64.5	0.505867	2.68111			64.5	2.12465	6.17161			64.5	5.21045	4.80576
	65	25.8537	13.6585		65	38.5366	12.6829		65	61.9512	22.439			65	0.556454	2.68111			65	2.12465	6.17161			65	5.21045	4.75517
	65.5	26.3415	13.6585		65.5	38.5366	12.6829		65.5	61.9512	22.439			65.5	0.556454	2.73169			65.5	2.17524	6.17161			65.5	5.21045	4.75517
	66	26.3415	13.1707		66	39.5122	12.6829		66	63.4146	22.439			66	0.556454	2.78228			66	2.17524	6.17161			66	5.15987	4.75517
	66.5	26.8293	13.6585		66.5	40.9756	13.1707		66.5	64.878	23.4146			66.5	0.607041	2.78228			66.5	2.22582	6.22219			66.5	5.15987	4.75517
	67	26.8293	13.6585		67	41.9512	13.1707		67	66.8293	22.9268			67	0.607041	2.83287			67	2.22582	6.22219			67	5.15987	4.70458
	67.5	27.3171	13.6585		67.5	42.9268	13.1707		67.5	63.9024	22.9268			67.5	0.607041	2.83287			67.5	2.27641	6.22219			67.5	5.15987	4.70458
	68	26.8293	13.1707		68	43.4146	13.1707		68	66.8293	22.9268			68	0.657628	2.83287			68	2.27641	6.22219			68	5.10928	4.70458
	68.5	27.3171	13.6585		68.5	44.3902	13.1707		68.5	64.878	22.9268			68.5	0.657628	2.83287			68.5	2.27641	6.22219			68.5	5.10928	4.654
	69	27.3171	13.6585		69	44.878	13.1707		69	65.8537	23.4146			69	0.708215	2.88345			69	2.327	6.22219			69	5.10928	4.654
	69.5	27.8049	13.1707		69.5	46.8293	13.1707		69.5	66.3415	23.4146			69.5	0.708215	2.88345			69.5	2.327	6.22219			69.5	5.10928	4.60341
	70	27.8049	13.1707		70	46.8293	13.6585		70	66.3415	22.9268			70	0.758802	2.93404			70	2.327	6.22219			70	5.05869	4.60341
	70.5	27.8049	13.1707		70.5	48.2927	13.6585		70.5	67.8049	23.4146			70.5	0.758802	2.93404			70.5	2.37758	6.22219			70.5	5.05869	4.60341
	71	27.8049	13.6585		71	48.7805	13.1707		71	69.2683	23.4146			71	0.758802	2.93404			71	2.37758	6.22219			71	5.05869	4.60341
	71.5	28.2927	13.6585		71.5	47.3171	13.6585		71.5	69.2683	23.9024			71.5	0.809389	2.93404			71.5	2.37758	6.22219			71.5	5.05869	4.60341
	72	28.2927	13.6585		72	48.2927	13.6585		72	67.3171	23.4146			72	0.809389	2.98463			72	2.37758	6.22219			72	5.05869	4.55282
	72.5	28.2927	13.6585		72.5	51.7073	13.6585		72.5	69.2683	23.9024			72.5	0.859976	2.98463			72.5	2.42817	6.22219			72.5	5.0081	4.55282
	73	28.7805	13.1707		73	50.7317	13.6585		73	69.2683	23.4146			73	0.859976	2.98463			73	2.42817	6.22219			73	5.0081	4.50224
	73.5	28.7805	13.1707		73.5	53.6585	14.1463		73.5	71.2195	23.9024			73.5	0.859976	2.98463			73.5	2.42817	6.22219			73.5	5.0081	4.50224
	74	28.7805	13.1707		74	51.7073	14.1463		74	71.2195	23.9024			74	0.910563	3.03521			74	2.42817	6.22219			74	4.95752	4.45165
	74.5	29.2683	13.1707		74.5	55.122	14.1463		74.5	73.6585	23.9024			74.5	0.910563	3.03521			74.5	2.42817	6.22219			74.5	4.95752	4.45165
	75	29.2683	13.1707		75	56.0976	14.1463		75	73.1707	23.9024			75	0.96115	3.03521			75	2.42817	6.22219			75	4.95752	4.45165
	75.5	29.2683	13.6585		75.5	56.0976	14.1463		75.5	73.1707	23.9024			75.5	0.96115	3.03521			75.5	2.42817	6.22219			75.5	4.95752	4.40106
	76	29.2683	13.1707		76	59.0244	14.6341		76	74.6341	23.9024			76	0.96115	3.03521			76	2.47876	6.22219			76	4.90693	4.40106
	76.5	29.7561	13.1707		76.5	56.0976	14.1463		76.5	73.6585	24.3902			76.5	1.01174	3.03521			76.5	2.47876	6.22219			76.5	4.85634	4.40106
	77	29.2683	13.1707		77	59.0244	14.1463		77	72.6829	24.3902			77	1.01174	3.0858			77	2.47876	6.22219			77	4.85634	4.40106
	77.5	29.7561	13.6585		77.5	57.0732	14.6341		77.5	75.6098	24.3902			77.5	1.01174	3.0858			77.5	2.47876	6.22219			77.5	4.85634	4.35047
	78	29.7561	13.6585		78	58.5366	14.6341		78	77.0732	24.3902			78	1.01174	3.0858			78	2.47876	6.17161			78	4.85634	4.35047
	78.5	30.2439	13.1707		78.5	59.0244	14.6341		78.5	74.6341	24.3902			78.5	1.06232	3.0858			78.5	2.47876	6.22219			78.5	4.80576	4.35047
	79	30.7317	13.1707		79	60.4878	14.6341		79	75.122	24.3902			79	1.06232	3.0858			79	2.47876	6.17161			79	4.80576	4.29989
	79.5	30.7317	13.6585		79.5	61.9512	15.122		79.5	73.6585	24.3902			79.5	1.06232	3.0858			79.5	2.47876	6.17161			79.5	4.80576	4.29989
	80	30.2439	13.1707		80	61.9512	15.122		80	77.0732	24.878			80	1.06232	3.13639			80	2.47876	6.17161			80	4.80576	4.29989
	80.5	31.2195	13.1707		80.5	62.9268	15.122		80.5	78.0488	24.878			80.5	1.11291	3.13639			80.5	2.47876	6.17161			80.5	4.75517	4.2493
	81	30.7317	13.1707		81	61.9512	15.122		81	77.0732	24.878			81	1.11291	3.13639			81	2.47876	6.17161			81	4.75517	4.2493
	81.5	31.2195	13.1707		81.5	64.3902	15.6098		81.5	74.6341	24.878			81.5	1.11291	3.13639			81.5	2.47876	6.12102			81.5	4.75517	4.19871
	82	31.2195	13.1707		82	62.439	15.122		82	78.0488	24.878			82	1.11291	3.13639			82	2.47876	6.12102			82	4.70458	4.19871
	82.5	31.2195	13.1707		82.5	63.9024	15.6098		82.5	78.5366	24.878			82.5	1.11291	3.13639			82.5	2.47876	6.12102			82.5	4.70458	4.19871
	83	31.7073	13.1707		83	65.3659	15.6098		83	78.5366	24.878			83	1.1635	3.13639			83	2.47876	6.12102			83	4.70458	4.19871
	83.5	31.7073	13.1707		83.5	64.878	15.6098		83.5	77.561	25.3659			83.5	1.1635	3.13639			83.5	2.47876	6.12102			83.5	4.70458	4.14813
	84	31.7073	13.1707		84	66.8293	15.6098		84	77.0732	24.878			84	1.1635	3.13639			84	2.47876	6.12102			84	4.654	4.14813
	84.5	32.1951	13.6585		84.5	66.8293	15.6098		84.5	79.5122	24.878			84.5	1.1635	3.13639			84.5	2.42817	6.12102			84.5	4.654	4.14813
	85	32.1951	13.6585		85	69.2683	15.6098		85	78.0488	25.3659			85	1.21408	3.13639			85	2.42817	6.07043			85	4.60341	4.14813
	85.5	32.6829	13.1707		85.5	64.878	16.0976		85.5	78.0488	25.3659			85.5	1.21408	3.13639			85.5	2.42817	6.07043			85.5	4.60341	4.09754
	86	32.6829	13.1707		86	66.8293	16.0976		86	80.4878	25.3659			86	1.21408	3.13639			86	2.42817	6.07043			86	4.60341	4.09754
	86.5	32.6829	13.1707		86.5	68.2927	16.0976		86.5	80.4878	25.3659			86.5	1.21408	3.13639			86.5	2.42817	6.07043			86.5	4.60341	4.09754
	87	33.1707	13.6585		87	70.7317	16.0976		87	79.5122	25.3659			87	1.21408	3.13639			87	2.42817	6.07043			87	4.55282	4.04695
	87.5	32.6829	13.1707		87.5	68.2927	16.0976		87.5	78.5366	25.3659			87.5	1.21408	3.13639			87.5	2.42817	6.07043			87.5	4.55282	4.04695
	88	33.1707	13.1707		88	69.7561	16.0976		88	80.9756	25.3659			88	1.21408	3.13639			88	2.42817	6.01984			88	4.55282	4.04695
	88.5	33.1707	13.1707		88.5	64.3902	16.0976		88.5	80.9756	25.8537			88.5	1.21408	3.13639			88.5	2.42817	6.01984			88.5	4.50224	3.99637
	89	33.6585	13.6585		89	70.2439	16.5854		89	81.9512	25.8537			89	1.21408	3.13639			89	2.42817	6.01984			89	4.50224	3.99637
	89.5	33.6585	13.6585		89.5	67.3171	16.5854		89.5	81.9512	25.8537			89.5	1.21408	3.13639			89.5	2.37758	5.96926			89.5	4.50224	3.99637
	90	33.6585	13.6585		90	73.6585	16.0976		90	82.9268	25.8537			90	1.26467	3.13639			90	2.37758	5.96926			90	4.45165	3.94578
	90.5	33.6585	13.6585		90.5	72.1951	16.5854		90.5	80.9756	25.8537			90.5	1.26467	3.13639			90.5	2.37758	5.96926			90.5	4.45165	3.94578
	91	34.1463	13.6585		91	70.2439	16.5854		91	80.9756	25.8537			91	1.26467	3.13639			91	2.37758	5.96926			91	4.45165	3.94578
	91.5	34.1463	13.1707		91.5	72.6829	16.5854		91.5	80.9756	25.8537			91.5	1.26467	3.13639			91.5	2.37758	5.96926			91.5	4.40106	3.89519
	92	34.6341	13.1707		92	70.2439	16.5854		92	80.4878	25.8537			92	1.26467	3.13639			92	2.37758	5.91867			92	4.40106	3.89519
	92.5	34.1463	13.1707		92.5	73.1707	16.5854		92.5	83.9024	26.3415			92.5	1.26467	3.13639			92.5	2.37758	5.91867			92.5	4.40106	3.89519
	93	34.6341	13.1707		93	73.1707	16.5854		93	82.439	26.3415			93	1.26467	3.13639			93	2.37758	5.91867			93	4.35047	3.89519
	93.5	35.122	13.1707		93.5	76.0976	16.5854		93.5	81.9512	26.3415			93.5	1.26467	3.13639			93.5	2.327	5.91867			93.5	4.35047	3.89519
	94	35.6098	13.1707		94	73.1707	17.0732		94	82.9268	25.8537			94	1.26467	3.13639			94	2.327	5.86808			94	4.35047	3.8446
	94.5	35.122	13.1707		94.5	73.1707	17.0732		94.5	81.9512	25.8537			94.5	1.26467	3.13639			94.5	2.327	5.86808			94.5	4.35047	3.8446
	95	35.6098	13.6585		95	75.6098	16.5854		95	84.878	26.3415			95	1.26467	3.13639			95	2.327	5.86808			95	4.29989	3.79402
	95.5	35.6098	13.6585		95.5	78.5366	17.0732		95.5	81.9512	26.3415			95.5	1.26467	3.0858			95.5	2.327	5.86808			95.5	4.29989	3.79402
	96	35.6098	13.6585		96	76.0976	17.0732		96	81.9512	25.8537			96	1.26467	3.0858			96	2.327	5.8175			96	4.29989	3.79402
	96.5	36.0976	13.1707		96.5	72.6829	17.0732		96.5	83.4146	26.3415			96.5	1.26467	3.0858			96.5	2.27641	5.8175			96.5	4.2493	3.79402
	97	35.6098	13.6585		97	73.6585	17.0732		97	82.9268	26.3415			97	1.26467	3.0858			97	2.27641	5.8175			97	4.2493	3.74343
	97.5	36.0976	13.1707		97.5	73.1707	17.0732		97.5	82.9268	26.3415			97.5	1.26467	3.0858			97.5	2.27641	5.8175			97.5	4.2493	3.74343
	98	35.6098	13.1707		98	74.1463	17.0732		98	85.8537	26.3415			98	1.26467	3.0858			98	2.27641	5.76691			98	4.2493	3.74343
	98.5	36.0976	13.1707		98.5	78.5366	17.561		98.5	83.9024	26.3415			98.5	1.26467	3.0858			98.5	2.27641	5.76691			98.5	4.19871	3.74343
	99	36.5854	13.1707		99	76.0976	17.0732		99	84.3902	26.3415			99	1.26467	3.0858			99	2.27641	5.76691			99	4.19871	3.69284
	99.5	37.0732	13.1707		99.5	77.561	17.0732		99.5	83.9024	26.8293			99.5	1.26467	3.0858			99.5	2.27641	5.71632			99.5	4.19871	3.69284
	100	37.0732	13.1707		100	76.0976	17.561		100	83.4146	26.8293			100	1.26467	3.0858			100	2.22582	5.71632			100	4.14813	3.69284
	100.5	36.5854	13.1707		100.5	77.561	17.561		100.5	84.3902	26.8293			100.5	1.26467	3.0858			100.5	2.22582	5.71632			100.5	4.14813	3.69284
	101	37.0732	13.1707		101	77.0732	17.561		101	86.3415	26.8293			101	1.26467	3.03521			101	2.22582	5.71632			101	4.14813	3.64226
	101.5	37.0732	13.1707		101.5	80	17.561		101.5	84.878	26.8293			101.5	1.26467	3.03521			101.5	2.22582	5.71632			101.5	4.09754	3.64226
	102	37.561	13.6585		102	76.0976	17.561		102	83.4146	26.8293			102	1.26467	3.03521			102	2.22582	5.66574			102	4.09754	3.64226
	102.5	37.561	13.1707		102.5	75.122	17.561		102.5	86.3415	27.3171			102.5	1.26467	3.03521			102.5	2.22582	5.66574			102.5	4.09754	3.59167
	103	38.0488	13.1707		103	79.5122	17.561		103	85.8537	26.8293			103	1.26467	3.03521			103	2.22582	5.61515			103	4.09754	3.59167
	103.5	38.0488	13.1707		103.5	75.122	17.561		103.5	86.8293	26.8293			103.5	1.26467	3.03521			103.5	2.17524	5.61515			103.5	4.04695	3.54108
	104	38.0488	13.1707		104	80.9756	17.561		104	85.3659	26.8293			104	1.26467	3.03521			104	2.17524	5.56456			104	4.04695	3.54108
	104.5	38.5366	13.1707		104.5	81.4634	17.561		104.5	87.8049	27.3171			104.5	1.21408	3.03521			104.5	2.17524	5.56456			104.5	4.04695	3.54108
	105	38.0488	13.1707		105	79.5122	18.0488		105	87.8049	26.8293			105	1.21408	2.98463			105	2.17524	5.56456			105	3.99637	3.54108
	105.5	38.5366	13.1707		105.5	81.4634	18.0488		105.5	86.8293	26.8293			105.5	1.21408	2.98463			105.5	2.17524	5.56456			105.5	3.99637	3.4905
	106	38.5366	13.1707		106	76.5854	18.0488		106	88.7805	26.8293			106	1.21408	2.98463			106	2.17524	5.56456			106	3.99637	3.4905
	106.5	38.5366	13.1707		106.5	81.4634	18.0488		106.5	87.3171	26.8293			106.5	1.21408	2.98463			106.5	2.12465	5.51398			106.5	3.99637	3.4905
	107	39.0244	13.6585		107	77.561	18.0488		107	87.8049	27.3171			107	1.21408	2.98463			107	2.12465	5.51398			107	3.94578	3.4905
	107.5	38.5366	13.6585		107.5	79.5122	18.0488		107.5	87.8049	27.3171			107.5	1.21408	2.98463			107.5	2.12465	5.51398			107.5	3.94578	3.43991
	108	39.5122	13.1707		108	80	18.0488		108	87.3171	27.3171			108	1.21408	2.98463			108	2.12465	5.46339			108	3.94578	3.43991
	108.5	39.5122	13.1707		108.5	78.0488	18.5366		108.5	87.3171	27.3171			108.5	1.21408	2.98463			108.5	2.12465	5.46339			108.5	3.94578	3.43991
	109	39.5122	13.1707		109	79.0244	18.0488		109	86.3415	27.3171			109	1.21408	2.98463			109	2.12465	5.46339			109	3.89519	3.38932
	109.5	39.5122	13.1707		109.5	79.0244	18.5366		109.5	89.2683	27.3171			109.5	1.21408	2.98463			109.5	2.12465	5.4128			109.5	3.89519	3.38932
	110	39.5122	13.1707		110	77.561	18.5366		110	86.3415	27.3171			110	1.21408	2.93404			110	2.07406	5.4128			110	3.89519	3.38932
	110.5	40.4878	13.1707		110.5	80.9756	18.0488		110.5	88.2927	27.3171			110.5	1.21408	2.93404			110.5	2.07406	5.4128			110.5	3.89519	3.38932
	111	39.5122	13.1707		111	77.0732	18.5366		111	89.2683	27.8049			111	1.21408	2.93404			111	2.07406	5.4128			111	3.8446	3.33874
	111.5	40.4878	13.1707		111.5	79.5122	18.5366		111.5	89.2683	27.3171			111.5	1.21408	2.93404			111.5	2.07406	5.36221			111.5	3.8446	3.33874
	112	40.9756	13.1707		112	81.4634	18.5366		112	87.8049	27.8049			112	1.21408	2.93404			112	2.07406	5.36221			112	3.8446	3.33874
	112.5	40.4878	13.6585		112.5	84.3902	18.5366		112.5	88.7805	27.8049			112.5	1.1635	2.93404			112.5	2.07406	5.36221			112.5	3.79402	3.33874
	113	40.4878	13.1707		113	81.9512	18.5366		113	90.2439	27.3171			113	1.1635	2.88345			113	2.07406	5.31163			113	3.79402	3.33874
	113.5	41.4634	13.1707		113.5	79.0244	19.0244		113.5	89.7561	27.8049			113.5	1.1635	2.88345			113.5	2.02348	5.31163			113.5	3.79402	3.33874
	114	40.9756	13.1707		114	80.4878	18.5366		114	87.3171	27.3171			114	1.1635	2.88345			114	2.02348	5.26104			114	3.79402	3.28815
	114.5	40.9756	13.1707		114.5	82.9268	18.5366		114.5	88.2927	27.8049			114.5	1.1635	2.88345			114.5	2.02348	5.26104			114.5	3.74343	3.28815
	115	41.4634	13.1707		115	82.439	18.5366		115	88.2927	27.8049			115	1.1635	2.88345			115	2.02348	5.26104			115	3.74343	3.28815
	115.5	41.4634	13.1707		115.5	79.5122	18.5366		115.5	89.2683	27.3171			115.5	1.1635	2.88345			115.5	2.02348	5.21045			115.5	3.74343	3.23756
	116	41.4634	13.1707		116	83.4146	19.0244		116	90.2439	27.8049			116	1.1635	2.88345			116	2.02348	5.21045			116	3.74343	3.23756
	116.5	41.9512	13.1707		116.5	80.4878	18.5366		116.5	89.7561	27.3171			116.5	1.1635	2.83287			116.5	2.02348	5.21045			116.5	3.74343	3.23756
	117	42.439	13.1707		117	81.4634	19.0244		117	90.7317	27.8049			117	1.1635	2.83287			117	1.97289	5.21045			117	3.69284	3.18697
	117.5	41.4634	13.6585		117.5	82.439	19.0244		117.5	89.7561	27.8049			117.5	1.1635	2.83287			117.5	1.97289	5.15987			117.5	3.69284	3.18697
	118	42.439	13.6585		118	82.439	19.0244		118	91.2195	27.8049			118	1.1635	2.83287			118	1.97289	5.15987			118	3.69284	3.18697
	118.5	43.4146	13.6585		118.5	84.3902	19.5122		118.5	90.7317	27.8049			118.5	1.1635	2.83287			118.5	1.97289	5.15987			118.5	3.64226	3.18697
	119	43.4146	13.1707		119	84.3902	19.0244		119	90.7317	27.8049			119	1.11291	2.83287			119	1.97289	5.10928			119	3.64226	3.13639
	119.5	42.439	13.1707		119.5	82.9268	19.0244		119.5	89.2683	27.8049			119.5	1.11291	2.78228			119.5	1.97289	5.10928			119.5	3.64226	3.13639
	120	42.439	13.6585		120	81.4634	19.0244		120	90.2439	27.8049			120	1.11291	2.78228			120	1.9223	5.10928			120	3.64226	3.13639
	120.5	42.9268	13.1707		120.5	80.4878	19.0244		120.5	89.7561	27.8049			120.5	1.11291	2.78228			120.5	1.9223	5.05869			120.5	3.64226	3.13639
	121	43.4146	13.1707		121	82.9268	19.0244		121	90.7317	27.8049			121	1.11291	2.78228			121	1.9223	5.05869			121	3.59167	3.13639
	121.5	42.9268	13.1707		121.5	81.9512	19.5122		121.5	89.7561	28.2927			121.5	1.11291	2.73169			121.5	1.9223	5.05869			121.5	3.59167	3.0858
	122	42.9268	13.1707		122	82.9268	19.5122		122	90.7317	27.8049			122	1.11291	2.73169			122	1.9223	5.00811			122	3.59167	3.0858
	122.5	44.3902	13.1707		122.5	82.439	19.5122		122.5	92.1951	27.8049			122.5	1.11291	2.73169			122.5	1.9223	5.00811			122.5	3.59167	3.0858
	123	43.9024	13.6585		123	82.9268	19.5122		123	91.7073	27.8049			123	1.11291	2.73169			123	1.9223	5.00811			123	3.54108	3.03521
	123.5	43.9024	13.6585		123.5	81.9512	19.5122		123.5	90.7317	27.8049			123.5	1.11291	2.73169			123.5	1.9223	5.00811			123.5	3.54108	3.03521
	124	43.9024	13.6585		124	84.878	19.5122		124	91.7073	28.2927			124	1.11291	2.68111			124	1.87171	4.95752			124	3.54108	3.03521
	124.5	43.4146	13.1707		124.5	83.4146	19.5122		124.5	92.1951	27.8049			124.5	1.11291	2.68111			124.5	1.87171	4.95752			124.5	3.54108	3.03521
	125	44.3902	13.1707		125	82.439	19.5122		125	92.6829	28.2927			125	1.11291	2.68111			125	1.87171	4.95752			125	3.54108	3.03521
	125.5	43.9024	13.1707		125.5	83.9024	19.5122		125.5	90.2439	27.8049			125.5	1.11291	2.68111			125.5	1.87171	4.90693			125.5	3.4905	2.98463
	126	45.3659	13.1707		126	82.9268	19.5122		126	91.7073	28.2927			126	1.06232	2.68111			126	1.87171	4.90693			126	3.4905	2.98463
	126.5	44.878	13.1707		126.5	80.4878	20		126.5	91.2195	27.8049			126.5	1.06232	2.68111			126.5	1.87171	4.85634			126.5	3.4905	2.98463
	127	45.8537	13.6585		127	85.3659	19.5122		127	91.7073	28.2927			127	1.06232	2.68111			127	1.87171	4.85634			127	3.43991	2.98463
	127.5	46.8293	13.6585		127.5	82.439	19.5122		127.5	92.6829	27.8049			127.5	1.06232	2.63052			127.5	1.82113	4.85634			127.5	3.43991	2.98463
	128	45.8537	13.6585		128	80.9756	20		128	92.1951	27.8049			128	1.06232	2.63052			128	1.82113	4.85634			128	3.43991	2.93404
	128.5	44.3902	13.1707		128.5	84.878	20		128.5	93.1707	27.8049			128.5	1.06232	2.63052			128.5	1.82113	4.80576			128.5	3.43991	2.93404
	129	46.3415	13.1707		129	80.9756	20		129	91.7073	27.8049			129	1.06232	2.63052			129	1.82113	4.80576			129	3.43991	2.93404
	129.5	45.3659	13.1707		129.5	82.439	20		129.5	91.7073	28.2927			129.5	1.06232	2.63052			129.5	1.82113	4.75517			129.5	3.38932	2.93404
	130	45.8537	13.1707		130	86.3415	20		130	91.7073	27.8049			130	1.06232	2.57993			130	1.82113	4.75517			130	3.38932	2.88345
	130.5	45.8537	13.1707		130.5	85.8537	20		130.5	90.7317	28.2927			130.5	1.06232	2.57993			130.5	1.82113	4.75517			130.5	3.38932	2.88345
	131	45.8537	13.1707		131	84.3902	20		131	92.1951	27.8049			131	1.06232	2.57993			131	1.82113	4.70458			131	3.38932	2.88345
	131.5	46.3415	13.1707		131.5	80.9756	19.5122		131.5	92.6829	28.2927			131.5	1.06232	2.57993			131.5	1.77054	4.70458			131.5	3.38932	2.88345
	132	46.3415	13.6585		132	83.4146	20		132	92.6829	28.2927			132	1.06232	2.57993			132	1.77054	4.70458			132	3.33874	2.83287
	132.5	46.8293	13.6585		132.5	84.878	20		132.5	91.7073	28.2927			132.5	1.06232	2.57993			132.5	1.77054	4.70458			132.5	3.33874	2.83287
	133	46.8293	13.1707		133	87.3171	20		133	92.1951	27.8049			133	1.06232	2.57993			133	1.77054	4.654			133	3.33874	2.83287
	133.5	48.7805	13.6585		133.5	85.3659	20		133.5	93.1707	28.2927			133.5	1.01174	2.52935			133.5	1.77054	4.654			133.5	3.33874	2.83287
	134	47.8049	13.1707		134	86.3415	20		134	93.1707	28.2927			134	1.01174	2.52935			134	1.77054	4.654			134	3.33874	2.78228
	134.5	46.8293	13.6585		134.5	83.4146	20.4878		134.5	94.1463	28.2927			134.5	1.01174	2.52935			134.5	1.77054	4.654			134.5	3.28815	2.78228
	135	46.8293	13.6585		135	82.9268	20		135	92.6829	28.2927			135	1.01174	2.52935			135	1.77054	4.60341			135	3.28815	2.78228
	135.5	47.8049	13.6585		135.5	83.9024	20		135.5	92.6829	28.2927			135.5	1.01174	2.52935			135.5	1.71995	4.60341			135.5	3.28815	2.78228
	136	47.8049	13.1707		136	84.878	20		136	91.7073	28.2927			136	1.01174	2.47876			136	1.71995	4.60341			136	3.23756	2.78228
	136.5	48.2927	13.6585		136.5	86.8293	20.4878		136.5	92.6829	28.2927			136.5	1.01174	2.47876			136.5	1.71995	4.55282			136.5	3.23756	2.73169
	137	47.3171	13.6585		137	87.3171	20.4878		137	92.6829	28.2927			137	1.01174	2.47876			137	1.71995	4.55282			137	3.23756	2.73169
	137.5	47.8049	13.6585		137.5	86.8293	20.4878		137.5	91.7073	28.2927			137.5	1.01174	2.47876			137.5	1.71995	4.55282			137.5	3.23756	2.73169
	138	48.2927	13.6585		138	83.9024	20.4878		138	93.6585	28.2927			138	1.01174	2.47876			138	1.71995	4.50224			138	3.23756	2.73169
	138.5	48.2927	13.1707		138.5	84.3902	20.4878		138.5	94.1463	28.2927			138.5	1.01174	2.47876			138.5	1.71995	4.50224			138.5	3.18697	2.6811
	139	48.2927	13.1707		139	84.3902	20.4878		139	92.1951	28.2927			139	1.01174	2.42817			139	1.71995	4.50224			139	3.18697	2.6811
	139.5	48.7805	13.6585		139.5	88.2927	20.4878		139.5	92.6829	28.2927			139.5	1.01174	2.42817			139.5	1.71995	4.45165			139.5	3.18697	2.6811
	140	48.2927	13.1707		140	85.8537	20.4878		140	93.6585	28.7805			140	1.01174	2.42817			140	1.71995	4.45165			140	3.18697	2.6811
	140.5	47.8049	13.1707		140.5	88.2927	20.4878		140.5	92.6829	28.7805			140.5	1.01174	2.42817			140.5	1.66937	4.40106			140.5	3.13639	2.6811
	141	49.2683	13.1707		141	87.3171	20.4878		141	93.6585	28.2927			141	0.96115	2.42817			141	1.66937	4.40106			141	3.13639	2.63052
	141.5	49.2683	13.6585		141.5	86.3415	20.4878		141.5	92.6829	28.2927			141.5	0.96115	2.42817			141.5	1.66937	4.40106			141.5	3.13639	2.63052
	142	49.2683	13.6585		142	86.3415	20.4878		142	93.6585	28.2927			142	0.96115	2.37758			142	1.66937	4.35048			142	3.13639	2.63052
	142.5	49.7561	13.6585		142.5	83.9024	20.4878		142.5	93.1707	28.2927			142.5	0.96115	2.37758			142.5	1.66937	4.35048			142.5	3.13639	2.63052
	143	49.2683	13.6585		143	86.3415	20.9756		143	93.6585	28.2927			143	0.96115	2.37758			143	1.66937	4.35048			143	3.13639	2.63052
	143.5	50.2439	13.6585		143.5	86.8293	20.9756		143.5	91.7073	28.7805			143.5	0.96115	2.37758			143.5	1.66937	4.29989			143.5	3.0858	2.63052
	144	50.2439	13.6585		144	85.8537	20.4878		144	92.6829	28.2927			144	0.96115	2.37758			144	1.61878	4.29989			144	3.0858	2.57993
	144.5	50.2439	13.1707		144.5	87.3171	20.4878		144.5	94.1463	28.2927			144.5	0.96115	2.37758			144.5	1.61878	4.29989			144.5	3.0858	2.57993
	145	50.7317	13.1707		145	86.3415	20.9756		145	94.1463	28.7805			145	0.96115	2.327			145	1.61878	4.29989			145	3.0858	2.57993
	145.5	50.2439	13.6585		145.5	86.8293	20.9756		145.5	92.6829	28.2927			145.5	0.96115	2.327			145.5	1.61878	4.2493			145.5	3.03521	2.57993
	146	50.7317	13.1707		146	88.7805	20.4878		146	93.6585	28.2927			146	0.96115	2.327			146	1.61878	4.2493			146	3.03521	2.57993
	146.5	50.7317	13.1707		146.5	86.8293	20.9756		146.5	93.6585	28.2927			146.5	0.96115	2.327			146.5	1.61878	4.2493			146.5	3.03521	2.52934
	147	49.7561	13.1707		147	85.3659	20.9756		147	93.6585	28.7805			147	0.96115	2.327			147	1.61878	4.19871			147	3.03521	2.52934
	147.5	51.2195	13.6585		147.5	84.878	20.9756		147.5	94.6341	28.7805			147.5	0.910563	2.27641			147.5	1.61878	4.19871			147.5	3.03521	2.52934
	148	51.2195	13.6585		148	86.3415	21.4634		148	93.6585	28.2927			148	0.910563	2.27641			148	1.61878	4.19871			148	2.98463	2.52934
	148.5	50.7317	13.6585		148.5	85.8537	20.9756		148.5	93.6585	28.7805			148.5	0.910563	2.27641			148.5	1.56819	4.19871			148.5	2.98463	2.52934
	149	51.2195	13.6585		149	85.3659	20.9756		149	93.1707	28.2927			149	0.910563	2.27641			149	1.56819	4.14813			149	2.98463	2.47876
	149.5	50.7317	13.6585		149.5	89.2683	20.9756		149.5	94.6341	28.2927			149.5	0.910563	2.27641			149.5	1.56819	4.14813			149.5	2.98463	2.47876
	150	50.7317	13.1707		150	88.2927	20.9756		150	93.6585	28.2927			150	0.910563	2.22582			150	1.56819	4.14813			150	2.98463	2.47876
	150.5	51.2195	13.6585		150.5	86.3415	20.9756		150.5	94.1463	28.2927			150.5	0.910563	2.22582			150.5	1.56819	4.09754			150.5	2.98463	2.47876
	151	51.7073	13.6585		151	87.3171	20.9756		151	95.122	28.7805			151	0.910563	2.22582			151	1.56819	4.09754			151	2.93404	2.47876
	151.5	52.1951	13.6585		151.5	87.3171	20.9756		151.5	93.1707	28.2927			151.5	0.910563	2.22582			151.5	1.56819	4.09754			151.5	2.93404	2.42817
	152	50.7317	13.6585		152	88.7805	21.4634		152	94.1463	28.7805			152	0.910563	2.22582			152	1.56819	4.04695			152	2.93404	2.42817
	152.5	52.1951	13.6585		152.5	87.3171	21.4634		152.5	94.1463	28.7805			152.5	0.910563	2.17524			152.5	1.56819	4.04695			152.5	2.93404	2.42817
	153	52.1951	13.6585		153	86.3415	21.4634		153	94.6341	28.2927			153	0.910563	2.17524			153	1.51761	4.04695			153	2.93404	2.42817
	153.5	51.7073	13.6585		153.5	85.3659	21.4634		153.5	95.122	28.7805			153.5	0.910563	2.17524			153.5	1.51761	3.99637			153.5	2.88345	2.42817
	154	52.1951	13.6585		154	89.7561	21.4634		154	94.6341	28.7805			154	0.859976	2.17524			154	1.51761	3.99637			154	2.88345	2.37758
	154.5	52.1951	13.6585		154.5	86.3415	21.4634		154.5	94.6341	28.7805			154.5	0.859976	2.17524			154.5	1.51761	3.99637			154.5	2.88345	2.37758
	155	53.1707	13.6585		155	86.3415	21.4634		155	95.6098	28.7805			155	0.859976	2.17524			155	1.51761	3.99637			155	2.88345	2.37758
	155.5	52.6829	13.1707		155.5	84.3902	21.4634		155.5	93.6585	28.7805			155.5	0.859976	2.12465			155.5	1.51761	3.94578			155.5	2.88345	2.37758
	156	52.1951	13.6585		156	87.8049	21.4634		156	94.6341	28.7805			156	0.859976	2.12465			156	1.51761	3.94578			156	2.88345	2.37758
	156.5	53.6585	13.6585		156.5	86.8293	21.4634		156.5	94.6341	28.7805			156.5	0.859976	2.12465			156.5	1.51761	3.94578			156.5	2.83287	2.37758
	157	52.1951	13.6585		157	86.8293	21.4634		157	95.122	28.7805			157	0.859976	2.12465			157	1.51761	3.89519			157	2.83287	2.327
	157.5	53.1707	13.6585		157.5	89.7561	21.4634		157.5	94.1463	28.7805			157.5	0.859976	2.12465			157.5	1.51761	3.89519			157.5	2.83287	2.327
	158	53.6585	13.6585		158	85.8537	20.9756		158	94.6341	28.7805			158	0.859976	2.07406			158	1.46702	3.89519			158	2.83287	2.327
	158.5	54.1463	13.6585		158.5	87.3171	21.4634		158.5	94.6341	28.2927			158.5	0.859976	2.07406			158.5	1.46702	3.84461			158.5	2.83287	2.327
	159	53.1707	13.6585		159	89.2683	21.4634		159	93.6585	28.7805			159	0.859976	2.07406			159	1.46702	3.84461			159	2.78228	2.327
	159.5	54.1463	13.6585		159.5	88.2927	21.4634		159.5	94.6341	28.7805			159.5	0.859976	2.07406			159.5	1.46702	3.84461			159.5	2.78228	2.327
	160	54.6341	13.6585		160	86.3415	21.4634		160	94.6341	28.7805			160	0.859976	2.07406			160	1.46702	3.84461			160	2.78228	2.27641
	160.5	54.1463	13.6585		160.5	84.3902	21.4634		160.5	96.0976	28.7805			160.5	0.859976	2.07406			160.5	1.46702	3.84461			160.5	2.78228	2.27641
	161	53.6585	13.6585		161	86.3415	21.4634		161	95.6098	28.7805			161	0.859976	2.07406			161	1.46702	3.79402			161	2.78228	2.27641
	161.5	54.1463	13.6585		161.5	88.2927	21.4634		161.5	95.6098	28.7805			161.5	0.859976	2.07406			161.5	1.46702	3.79402			161.5	2.78228	2.27641
	162	56.0976	13.6585		162	88.7805	21.4634		162	95.122	28.2927			162	0.859976	2.02348			162	1.46702	3.79402			162	2.73169	2.22582
	162.5	56.5854	13.6585		162.5	87.3171	21.4634		162.5	94.6341	28.7805			162.5	0.859976	2.02348			162.5	1.41643	3.74343			162.5	2.73169	2.22582
	163	54.6341	13.6585		163	86.8293	21.9512		163	96.0976	28.7805			163	0.859976	2.02348			163	1.41643	3.74343			163	2.73169	2.22582
	163.5	55.122	13.6585		163.5	85.8537	21.4634		163.5	95.122	28.7805			163.5	0.809389	2.02348			163.5	1.41643	3.74343			163.5	2.73169	2.22582
	164	56.0976	13.6585		164	88.7805	21.9512		164	96.0976	28.7805			164	0.809389	2.02348			164	1.41643	3.69284			164	2.73169	2.22582
	164.5	57.0732	13.6585		164.5	87.3171	21.9512		164.5	95.6098	28.7805			164.5	0.809389	1.97289			164.5	1.41643	3.69284			164.5	2.6811	2.22582
	165	55.6098	13.6585		165	90.2439	21.9512		165	96.0976	28.7805			165	0.809389	1.97289			165	1.41643	3.69284			165	2.6811	2.22582
	165.5	55.122	13.6585		165.5	89.7561	21.4634		165.5	94.6341	28.7805			165.5	0.809389	1.97289			165.5	1.41643	3.69284			165.5	2.6811	2.17524
	166	56.0976	13.6585		166	91.2195	21.9512		166	95.122	28.7805			166	0.809389	1.97289			166	1.41643	3.64226			166	2.6811	2.17524
	166.5	56.5854	13.6585		166.5	90.2439	21.9512		166.5	95.6098	28.7805			166.5	0.809389	1.97289			166.5	1.41643	3.64226			166.5	2.6811	2.17524
	167	56.0976	13.6585		167	88.2927	21.9512		167	96.5854	28.7805			167	0.809389	1.9223			167	1.41643	3.64226			167	2.6811	2.17524
	167.5	56.5854	13.6585		167.5	87.8049	21.9512		167.5	95.122	28.7805			167.5	0.809389	1.9223			167.5	1.41643	3.59167			167.5	2.63052	2.17524
	168	56.5854	13.6585		168	89.2683	21.9512		168	96.0976	28.2927			168	0.809389	1.9223			168	1.36585	3.59167			168	2.63052	2.17524
	168.5	56.5854	13.6585		168.5	88.2927	21.9512		168.5	95.6098	28.7805			168.5	0.809389	1.9223			168.5	1.36585	3.59167			168.5	2.63052	2.17524
	169	57.0732	13.6585		169	87.8049	21.9512		169	96.0976	28.2927			169	0.809389	1.9223			169	1.36585	3.54108			169	2.63052	2.12465
	169.5	57.561	13.6585		169.5	90.7317	21.9512		169.5	95.6098	28.7805			169.5	0.809389	1.9223			169.5	1.36585	3.54108			169.5	2.63052	2.12465
	170	57.0732	13.6585		170	89.2683	21.9512		170	95.6098	28.7805			170	0.809389	1.9223			170	1.36585	3.54108			170	2.63052	2.12465
	170.5	57.561	13.6585		170.5	89.2683	21.9512		170.5	96.0976	28.7805			170.5	0.809389	1.87171			170.5	1.36585	3.54108			170.5	2.57993	2.12465
	171	58.0488	13.6585		171	89.2683	21.9512		171	96.0976	28.7805			171	0.809389	1.87171			171	1.36585	3.54108			171	2.57993	2.07406
	171.5	58.0488	13.6585		171.5	88.7805	21.9512		171.5	96.0976	28.7805			171.5	0.809389	1.87171			171.5	1.36585	3.4905			171.5	2.57993	2.07406
	172	57.561	13.6585		172	88.7805	21.9512		172	95.6098	28.7805			172	0.809389	1.87171			172	1.36585	3.4905			172	2.57993	2.07406
	172.5	58.0488	13.6585		172.5	88.7805	21.9512		172.5	95.6098	28.7805			172.5	0.809389	1.87171			172.5	1.36585	3.4905			172.5	2.57993	2.07406
	173	57.561	13.6585		173	89.7561	21.9512		173	95.122	28.2927			173	0.809389	1.87171			173	1.36585	3.4905			173	2.57993	2.07406
	173.5	59.0244	13.6585		173.5	88.2927	22.439		173.5	96.5854	28.7805			173.5	0.758802	1.87171			173.5	1.31526	3.43991			173.5	2.52934	2.07406
	174	58.5366	13.6585		174	88.2927	21.9512		174	96.0976	28.7805			174	0.758802	1.82113			174	1.31526	3.43991			174	2.52934	2.07406
	174.5	58.5366	13.6585		174.5	86.8293	21.9512		174.5	95.6098	28.7805			174.5	0.758802	1.82113			174.5	1.31526	3.43991			174.5	2.52934	2.02347
	175	59.5122	13.6585		175	89.2683	21.9512		175	97.0732	28.7805			175	0.758802	1.82113			175	1.31526	3.38932			175	2.52934	2.02347
	175.5	58.0488	13.6585		175.5	88.2927	21.9512		175.5	96.0976	28.7805			175.5	0.758802	1.82113			175.5	1.31526	3.38932			175.5	2.52934	2.02347
	176	59.5122	13.6585		176	91.2195	21.9512		176	97.0732	28.7805			176	0.758802	1.82113			176	1.31526	3.38932			176	2.52934	2.02347
	176.5	60	13.6585		176.5	87.8049	21.9512		176.5	95.122	28.7805			176.5	0.758802	1.77054			176.5	1.31526	3.38932			176.5	2.52934	2.02347
	177	58.5366	13.6585		177	87.8049	22.439		177	97.0732	28.7805			177	0.758802	1.77054			177	1.31526	3.33874			177	2.47876	2.02347
	177.5	59.0244	13.6585		177.5	90.2439	22.439		177.5	97.0732	28.7805			177.5	0.758802	1.77054			177.5	1.31526	3.33874			177.5	2.47876	1.97289
	178	60	13.6585		178	89.7561	21.9512		178	96.0976	28.7805			178	0.758802	1.77054			178	1.31526	3.33874			178	2.47876	1.97289
	178.5	59.5122	13.6585		178.5	90.7317	22.439		178.5	94.6341	28.7805			178.5	0.758802	1.77054			178.5	1.31526	3.33874			178.5	2.47876	1.97289
	179	60	13.6585		179	88.7805	22.439		179	96.0976	28.7805			179	0.758802	1.77054			179	1.26467	3.33874			179	2.47876	1.97289
	179.5	60.4878	13.6585		179.5	88.2927	22.439		179.5	95.122	28.7805			179.5	0.758802	1.77054			179.5	1.26467	3.28815			179.5	2.47876	1.97289
	180	60	13.6585		180	88.2927	22.439		180	96.5854	28.7805			180	0.758802	1.77054			180	1.26467	3.28815			180	2.47876	1.97289
	180.5	60.9756	13.6585		180.5	89.2683	22.439		180.5	96.5854	28.7805			180.5	0.758802	1.77054			180.5	1.26467	3.28815			180.5	2.42817	1.97289
	181	60.9756	13.6585		181	87.3171	22.439		181	96.0976	28.7805			181	0.758802	1.71995			181	1.26467	3.28815			181	2.42817	1.9223
	181.5	60.9756	13.6585		181.5	89.2683	22.439		181.5	96.0976	28.7805			181.5	0.758802	1.71995			181.5	1.26467	3.23756			181.5	2.42817	1.9223
	182	61.4634	13.6585		182	91.7073	22.439		182	97.0732	28.7805			182	0.758802	1.71995			182	1.26467	3.23756			182	2.42817	1.9223
	182.5	63.4146	13.6585		182.5	90.7317	22.439		182.5	96.5854	28.7805			182.5	0.708215	1.71995			182.5	1.26467	3.23756			182.5	2.42817	1.9223
	183	61.4634	13.6585		183	88.2927	22.439		183	97.561	28.7805			183	0.708215	1.71995			183	1.26467	3.23756			183	2.42817	1.9223
	183.5	62.9268	13.6585		183.5	87.8049	22.9268		183.5	96.5854	28.7805			183.5	0.708215	1.66937			183.5	1.26467	3.18698			183.5	2.37758	1.9223
	184	63.4146	13.6585		184	89.7561	22.439		184	96.5854	28.7805			184	0.708215	1.66937			184	1.26467	3.18698			184	2.37758	1.9223
	184.5	63.4146	13.6585		184.5	87.8049	22.439		184.5	96.5854	28.7805			184.5	0.708215	1.66937			184.5	1.26467	3.18698			184.5	2.37758	1.87171
	185	63.4146	13.6585		185	87.8049	22.439		185	97.561	28.7805			185	0.708215	1.66937			185	1.26467	3.18698			185	2.37758	1.87171
	185.5	62.9268	13.6585		185.5	92.6829	22.9268		185.5	97.561	28.7805			185.5	0.708215	1.66937			185.5	1.26467	3.13639			185.5	2.37758	1.87171
	186	63.4146	13.6585		186	91.7073	22.439		186	97.561	28.7805			186	0.708215	1.66937			186	1.21408	3.13639			186	2.37758	1.87171
	186.5	64.3902	13.6585		186.5	91.2195	22.439		186.5	97.561	28.7805			186.5	0.708215	1.66937			186.5	1.21408	3.13639			186.5	2.37758	1.87171
	187	63.9024	13.6585		187	89.2683	22.9268		187	96.0976	28.7805			187	0.708215	1.66937			187	1.21408	3.13639			187	2.37758	1.87171
	187.5	64.878	13.6585		187.5	89.2683	22.9268		187.5	97.561	28.7805			187.5	0.708215	1.61878			187.5	1.21408	3.0858			187.5	2.327	1.87171
	188	65.8537	13.6585		188	89.7561	22.9268		188	98.0488	28.7805			188	0.708215	1.61878			188	1.21408	3.0858			188	2.327	1.82113
	188.5	65.8537	13.6585		188.5	90.7317	22.9268		188.5	98.0488	28.7805			188.5	0.708215	1.61878			188.5	1.21408	3.0858			188.5	2.327	1.82113
	189	65.3659	13.6585		189	89.7561	22.439		189	97.561	28.2927			189	0.708215	1.61878			189	1.21408	3.0858			189	2.327	1.82113
	189.5	63.9024	13.6585		189.5	92.1951	22.9268		189.5	97.0732	28.7805			189.5	0.708215	1.61878			189.5	1.21408	3.0858			189.5	2.327	1.82113
	190	65.8537	13.6585		190	92.1951	22.9268		190	97.0732	29.2683			190	0.708215	1.61878			190	1.21408	3.03521			190	2.327	1.82113
	190.5	65.3659	13.6585		190.5	88.2927	22.9268		190.5	97.0732	28.7805			190.5	0.657628	1.56819			190.5	1.21408	3.03521			190.5	2.27641	1.82113
	191	66.3415	13.6585		191	88.7805	22.9268		191	97.561	28.7805			191	0.657628	1.56819			191	1.21408	3.03521			191	2.27641	1.77054
	191.5	66.3415	13.6585		191.5	90.2439	22.439		191.5	98.5366	28.7805			191.5	0.657628	1.56819			191.5	1.21408	2.98463			191.5	2.27641	1.77054
	192	66.3415	13.6585		192	88.2927	22.9268		192	97.0732	28.7805			192	0.657628	1.56819			192	1.21408	2.98463			192	2.27641	1.77054
	192.5	65.8537	13.6585		192.5	93.1707	22.9268		192.5	98.0488	28.7805			192.5	0.657628	1.56819			192.5	1.1635	2.98463			192.5	2.27641	1.77054
	193	66.8293	13.6585		193	88.7805	22.9268		193	97.0732	28.7805			193	0.657628	1.56819			193	1.1635	2.98463			193	2.27641	1.77054
	193.5	67.3171	13.6585		193.5	88.2927	22.9268		193.5	97.561	29.2683			193.5	0.657628	1.56819			193.5	1.1635	2.93404			193.5	2.27641	1.77054
	194	66.3415	13.6585		194	89.7561	22.9268		194	98.0488	28.7805			194	0.657628	1.56819			194	1.1635	2.93404			194	2.22582	1.77054
	194.5	70.2439	13.6585		194.5	91.2195	22.9268		194.5	97.0732	29.2683			194.5	0.657628	1.56819			194.5	1.1635	2.93404			194.5	2.22582	1.77054
	195	65.8537	13.6585		195	87.8049	22.9268		195	97.0732	28.7805			195	0.657628	1.51761			195	1.1635	2.93404			195	2.22582	1.77054
	195.5	66.8293	13.6585		195.5	88.7805	22.9268		195.5	97.0732	28.7805			195.5	0.657628	1.51761			195.5	1.1635	2.93404			195.5	2.22582	1.77054
	196	67.3171	13.6585		196	91.2195	22.9268		196	97.0732	28.7805			196	0.657628	1.51761			196	1.1635	2.88345			196	2.22582	1.71995
	196.5	69.2683	13.6585		196.5	90.2439	22.9268		196.5	97.561	29.2683			196.5	0.657628	1.51761			196.5	1.1635	2.88345			196.5	2.22582	1.71995
	197	69.2683	13.6585		197	90.2439	22.9268		197	97.561	28.7805			197	0.657628	1.51761			197	1.1635	2.88345			197	2.22582	1.71995
	197.5	68.7805	13.6585		197.5	93.1707	22.9268		197.5	97.0732	29.2683			197.5	0.657628	1.51761			197.5	1.1635	2.88345			197.5	2.22582	1.71995
	198	68.2927	13.6585		198	90.7317	22.9268		198	98.0488	28.7805			198	0.657628	1.51761			198	1.1635	2.88345			198	2.22582	1.71995
	198.5	69.7561	13.6585		198.5	91.7073	23.4146		198.5	97.561	28.7805			198.5	0.657628	1.46702			198.5	1.11291	2.88345			198.5	2.17524	1.71995
	199	69.7561	13.6585		199	88.2927	23.4146		199	98.0488	29.2683			199	0.657628	1.46702			199	1.11291	2.83287			199	2.17524	1.66937
	199.5	67.3171	13.6585		199.5	89.2683	23.4146		199.5	98.0488	28.7805			199.5	0.657628	1.46702			199.5	1.11291	2.83287			199.5	2.17524	1.66937
	200	68.2927	13.6585		200	90.2439	23.4146		200	97.0732	28.7805			200	0.657628	1.46702			200	1.11291	2.83287			200	2.17524	1.66937
	200.5	70.2439	13.6585		200.5	91.7073	23.4146		200.5	97.0732	29.2683			200.5	0.607041	1.46702			200.5	1.11291	2.83287			200.5	2.17524	1.66937
	201	70.7317	13.6585		201	89.7561	23.4146		201	98.0488	29.2683			201	0.607041	1.46702			201	1.11291	2.78228			201	2.17524	1.66937
	201.5	70.2439	13.6585		201.5	93.6585	22.9268		201.5	97.561	28.7805			201.5	0.607041	1.41643			201.5	1.11291	2.78228			201.5	2.17524	1.66937
	202	70.2439	13.6585		202	90.2439	23.4146		202	97.561	28.7805			202	0.607041	1.41643			202	1.11291	2.78228			202	2.12465	1.66937
	202.5	70.7317	13.6585		202.5	88.2927	23.4146		202.5	97.561	29.2683			202.5	0.607041	1.41643			202.5	1.11291	2.78228			202.5	2.12465	1.66937
	203	71.2195	13.6585		203	93.1707	23.4146		203	97.561	29.2683			203	0.607041	1.41643			203	1.11291	2.78228			203	2.12465	1.66937
	203.5	70.2439	13.6585		203.5	94.1463	23.4146		203.5	97.0732	28.7805			203.5	0.607041	1.41643			203.5	1.11291	2.78228			203.5	2.12465	1.61878
	204	71.2195	13.6585		204	92.1951	22.9268		204	97.561	28.7805			204	0.607041	1.41643			204	1.06232	2.73169			204	2.12465	1.61878
	204.5	69.2683	13.6585		204.5	91.2195	23.4146		204.5	98.0488	29.2683			204.5	0.607041	1.41643			204.5	1.06232	2.73169			204.5	2.12465	1.61878
	205	70.7317	13.6585		205	90.2439	22.9268		205	97.561	29.2683			205	0.607041	1.41643			205	1.06232	2.68111			205	2.12465	1.61878
	205.5	71.2195	13.6585		205.5	89.7561	22.9268		205.5	97.0732	29.2683			205.5	0.607041	1.41643			205.5	1.06232	2.68111			205.5	2.12465	1.61878
	206	71.7073	13.6585		206	91.2195	22.9268		206	97.0732	29.2683			206	0.607041	1.41643			206	1.06232	2.68111			206	2.12465	1.61878
	206.5	70.7317	13.6585		206.5	92.6829	22.9268		206.5	98.0488	28.7805			206.5	0.607041	1.36585			206.5	1.06232	2.68111			206.5	2.07406	1.61878
	207	70.7317	13.6585		207	92.1951	23.4146		207	97.0732	29.2683			207	0.607041	1.36585			207	1.06232	2.68111			207	2.07406	1.56819
	207.5	73.1707	13.6585		207.5	89.2683	23.4146		207.5	98.0488	28.7805			207.5	0.607041	1.36585			207.5	1.06232	2.68111			207.5	2.07406	1.56819
	208	71.2195	13.6585		208	91.2195	23.4146		208	97.561	28.7805			208	0.607041	1.36585			208	1.06232	2.63052			208	2.07406	1.56819
	208.5	72.6829	14.1463		208.5	91.7073	23.4146		208.5	97.561	28.7805			208.5	0.607041	1.36585			208.5	1.06232	2.63052			208.5	2.07406	1.56819
	209	71.2195	13.6585		209	91.7073	23.4146		209	97.561	28.7805			209	0.607041	1.36585			209	1.06232	2.63052			209	2.07406	1.56819
	209.5	72.6829	13.6585		209.5	91.2195	23.4146		209.5	98.5366	29.2683			209.5	0.607041	1.36585			209.5	1.06232	2.63052			209.5	2.02347	1.56819
	210	72.6829	13.6585		210	91.7073	23.4146		210	98.0488	29.2683			210	0.607041	1.31526			210	1.06232	2.63052			210	2.02347	1.56819
	210.5	73.6585	13.6585		210.5	92.6829	23.4146		210.5	98.0488	29.2683			210.5	0.607041	1.31526			210.5	1.06232	2.63052			210.5	2.02347	1.56819
	211	73.6585	13.6585		211	92.6829	23.4146		211	97.561	29.2683			211	0.607041	1.31526			211	1.06232	2.57993			211	2.02347	1.56819
	211.5	70.7317	13.6585		211.5	93.6585	23.4146		211.5	97.561	29.2683			211.5	0.607041	1.31526			211.5	1.06232	2.57993			211.5	2.02347	1.56819
	212	72.6829	13.6585		212	90.7317	23.4146		212	98.0488	29.2683			212	0.607041	1.31526			212	1.06232	2.57993			212	2.02347	1.51761
	212.5	72.6829	13.6585		212.5	91.2195	23.4146		212.5	98.0488	28.7805			212.5	0.607041	1.31526			212.5	1.01174	2.57993			212.5	2.02347	1.51761
	213	75.122	14.1463		213	91.2195	23.4146		213	97.0732	29.2683			213	0.556454	1.31526			213	1.01174	2.57993			213	2.02347	1.51761
	213.5	73.6585	14.1463		213.5	93.6585	23.4146		213.5	98.0488	28.7805			213.5	0.556454	1.31526			213.5	1.01174	2.52935			213.5	2.02347	1.51761
	214	74.6341	14.1463		214	90.7317	23.4146		214	98.5366	29.2683			214	0.556454	1.31526			214	1.01174	2.52935			214	1.97289	1.51761
	214.5	73.1707	13.6585		214.5	94.1463	23.4146		214.5	97.561	29.2683			214.5	0.556454	1.31526			214.5	1.01174	2.52935			214.5	1.97289	1.51761
	215	73.1707	13.6585		215	93.1707	23.4146		215	98.5366	29.2683			215	0.556454	1.31526			215	1.01174	2.52935			215	1.97289	1.51761
	215.5	73.6585	13.6585		215.5	90.7317	23.4146		215.5	98.5366	28.7805			215.5	0.556454	1.26467			215.5	1.01174	2.52935			215.5	1.97289	1.51761
	216	74.1463	13.6585		216	92.6829	23.4146		216	98.0488	28.7805			216	0.556454	1.26467			216	1.01174	2.52935			216	1.97289	1.51761
	216.5	74.1463	14.1463		216.5	89.7561	23.4146		216.5	98.0488	29.2683			216.5	0.556454	1.26467			216.5	1.01174	2.47876			216.5	1.97289	1.46702
	217	74.1463	14.1463		217	90.2439	23.4146		217	97.561	28.7805			217	0.556454	1.26467			217	1.01174	2.47876			217	1.97289	1.46702
	217.5	73.6585	14.1463		217.5	92.6829	23.4146		217.5	98.5366	29.2683			217.5	0.556454	1.26467			217.5	1.01174	2.47876			217.5	1.97289	1.46702
	218	73.6585	13.6585		218	91.2195	23.4146		218	98.5366	29.2683			218	0.556454	1.26467			218	1.01174	2.47876			218	1.9223	1.46702
	218.5	76.0976	13.6585		218.5	92.6829	23.4146		218.5	98.0488	28.7805			218.5	0.556454	1.26467			218.5	1.01174	2.47876			218.5	1.9223	1.46702
	219	75.6098	13.6585		219	90.7317	23.4146		219	98.5366	29.2683			219	0.556454	1.26467			219	1.01174	2.42817			219	1.9223	1.46702
	219.5	74.6341	13.6585		219.5	93.1707	23.4146		219.5	98.0488	29.2683			219.5	0.556454	1.21408			219.5	1.01174	2.42817			219.5	1.9223	1.46702
	220	76.0976	13.6585		220	92.6829	23.4146		220	98.5366	29.2683			220	0.556454	1.21408			220	1.01174	2.42817			220	1.9223	1.46702
	220.5	76.5854	13.6585		220.5	92.1951	23.4146		220.5	98.0488	29.2683			220.5	0.556454	1.21408			220.5	0.96115	2.42817			220.5	1.9223	1.41643
	221	75.122	13.6585		221	91.2195	23.4146		221	98.5366	29.2683			221	0.556454	1.21408			221	0.96115	2.42817			221	1.9223	1.41643
	221.5	76.0976	14.1463		221.5	92.1951	23.9024		221.5	98.0488	29.2683			221.5	0.556454	1.21408			221.5	0.96115	2.42817			221.5	1.9223	1.41643
	222	75.122	13.6585		222	90.2439	23.9024		222	98.5366	29.2683			222	0.556454	1.21408			222	0.96115	2.37758			222	1.9223	1.41643
	222.5	75.6098	14.1463		222.5	90.2439	23.9024		222.5	98.5366	28.7805			222.5	0.556454	1.21408			222.5	0.96115	2.37758			222.5	1.9223	1.41643
	223	75.122	14.1463		223	92.1951	23.4146		223	98.0488	29.2683			223	0.556454	1.21408			223	0.96115	2.37758			223	1.9223	1.41643
	223.5	75.6098	14.1463		223.5	93.1707	23.4146		223.5	97.561	29.2683			223.5	0.556454	1.21408			223.5	0.96115	2.37758			223.5	1.87171	1.41643
	224	75.6098	14.1463		224	91.2195	23.9024		224	98.5366	29.2683			224	0.556454	1.21408			224	0.96115	2.37758			224	1.87171	1.41643
	224.5	77.0732	13.6585		224.5	93.6585	23.4146		224.5	99.0244	29.2683			224.5	0.556454	1.1635			224.5	0.96115	2.37758			224.5	1.87171	1.41643
	225	76.5854	14.1463		225	91.7073	23.4146		225	98.0488	29.2683			225	0.556454	1.1635			225	0.96115	2.37758			225	1.87171	1.41643
	225.5	77.0732	14.1463		225.5	92.1951	23.9024		225.5	98.0488	29.2683			225.5	0.556454	1.1635			225.5	0.96115	2.327			225.5	1.87171	1.41643
	226	78.5366	14.1463		226	90.2439	23.9024		226	99.0244	29.2683			226	0.556454	1.1635			226	0.96115	2.327			226	1.87171	1.36584
	226.5	75.6098	14.1463		226.5	91.7073	23.9024		226.5	98.5366	29.2683			226.5	0.556454	1.1635			226.5	0.96115	2.327			226.5	1.87171	1.36584
	227	77.0732	14.1463		227	92.1951	23.4146		227	99.0244	29.2683			227	0.556454	1.1635			227	0.96115	2.27641			227	1.87171	1.36584
	227.5	79.0244	14.1463		227.5	92.1951	23.9024		227.5	98.0488	29.2683			227.5	0.556454	1.1635			227.5	0.96115	2.27641			227.5	1.87171	1.36584
	228	77.561	14.1463		228	92.1951	23.9024		228	98.5366	29.2683			228	0.556454	1.1635			228	0.96115	2.27641			228	1.82113	1.36584
	228.5	76.5854	14.1463		228.5	92.1951	23.9024		228.5	98.0488	29.2683			228.5	0.556454	1.11291			228.5	0.96115	2.27641			228.5	1.82113	1.36584
	229	77.561	14.1463		229	92.6829	23.9024		229	99.0244	29.2683			229	0.556454	1.11291			229	0.96115	2.27641			229	1.82113	1.36584
	229.5	76.0976	14.1463		229.5	90.7317	23.4146		229.5	99.0244	29.2683			229.5	0.505867	1.11291			229.5	0.910563	2.22582			229.5	1.82113	1.36584
	230	75.6098	14.1463		230	90.7317	23.9024		230	99.5122	29.2683			230	0.505867	1.11291			230	0.910563	2.22582			230	1.82113	1.36584
	230.5	79.5122	14.1463		230.5	90.2439	23.9024		230.5	96.5854	29.2683			230.5	0.505867	1.11291			230.5	0.910563	2.22582			230.5	1.82113	1.31526
	231	77.561	14.1463		231	93.6585	23.9024		231	99.0244	29.2683			231	0.505867	1.11291			231	0.910563	2.22582			231	1.82113	1.31526
	231.5	79.0244	14.1463		231.5	93.1707	23.9024		231.5	98.5366	29.2683			231.5	0.505867	1.11291			231.5	0.910563	2.22582			231.5	1.82113	1.31526
	232	79.0244	14.1463		232	92.6829	23.9024		232	98.0488	29.2683			232	0.505867	1.11291			232	0.910563	2.22582			232	1.82113	1.31526
	232.5	79.0244	14.1463		232.5	93.6585	23.4146		232.5	98.5366	29.2683			232.5	0.505867	1.11291			232.5	0.910563	2.22582			232.5	1.82113	1.31526
	233	80	14.1463		233	90.7317	23.9024		233	98.5366	29.2683			233	0.505867	1.11291			233	0.910563	2.17524			233	1.82113	1.31526
	233.5	79.5122	14.1463		233.5	91.7073	23.9024		233.5	98.0488	29.2683			233.5	0.505867	1.06232			233.5	0.910563	2.17524			233.5	1.77054	1.31526
	234	79.5122	14.1463		234	91.7073	23.9024		234	99.0244	29.7561			234	0.505867	1.06232			234	0.910563	2.17524			234	1.77054	1.31526
	234.5	79.5122	14.1463		234.5	91.2195	23.9024		234.5	98.0488	29.2683			234.5	0.505867	1.06232			234.5	0.910563	2.17524			234.5	1.77054	1.31526
	235	79.0244	13.6585		235	89.2683	23.9024		235	98.5366	29.2683			235	0.505867	1.06232			235	0.910563	2.17524			235	1.77054	1.31526
	235.5	79.5122	14.1463		235.5	91.2195	23.9024		235.5	98.5366	29.2683			235.5	0.505867	1.06232			235.5	0.910563	2.17524			235.5	1.77054	1.31526
	236	79.0244	14.1463		236	94.1463	23.9024		236	99.0244	29.2683			236	0.505867	1.06232			236	0.910563	2.17524			236	1.77054	1.26467
	236.5	80.4878	14.1463		236.5	89.7561	23.9024		236.5	99.0244	29.7561			236.5	0.505867	1.06232			236.5	0.910563	2.17524			236.5	1.77054	1.26467
	237	79.5122	14.1463		237	92.1951	23.9024		237	99.0244	29.2683			237	0.505867	1.06232			237	0.910563	2.12465			237	1.77054	1.26467
	237.5	80.4878	14.1463		237.5	92.1951	23.9024		237.5	98.5366	29.2683			237.5	0.505867	1.06232			237.5	0.910563	2.12465			237.5	1.77054	1.26467
	238	80.4878	14.1463		238	91.2195	23.9024		238	99.0244	29.2683			238	0.505867	1.06232			238	0.910563	2.12465			238	1.71995	1.26467
	238.5	78.5366	14.1463		238.5	90.7317	23.9024		238.5	98.5366	29.2683			238.5	0.505867	1.06232			238.5	0.859976	2.12465			238.5	1.71995	1.26467
	239	80.9756	14.1463		239	91.2195	23.9024		239	98.5366	29.2683			239	0.505867	1.06232			239	0.910563	2.12465			239	1.71995	1.26467
	239.5	80	14.1463		239.5	90.2439	23.9024		239.5	98.0488	29.2683			239.5	0.505867	1.01174			239.5	0.859976	2.12465			239.5	1.71995	1.26467
	240	80	14.1463		240	91.7073	23.9024		240	98.0488	29.2683			240	0.505867	1.01174			240	0.859976	2.12465			240	1.71995	1.26467
	240.5	78.0488	14.1463		240.5	93.1707	23.9024		240.5	99.0244	29.7561			240.5	0.505867	1.01174			240.5	0.859976	2.07406			240.5	1.71995	1.26467
	241	77.561	14.1463		241	93.1707	23.9024		241	98.5366	29.2683			241	0.505867	1.01174			241	0.859976	2.07406			241	1.71995	1.26467
	241.5	80	13.6585		241.5	93.1707	23.9024		241.5	98.5366	29.7561			241.5	0.505867	1.01174			241.5	0.859976	2.07406			241.5	1.71995	1.21408
	242	81.4634	14.1463		242	91.7073	23.9024		242	99.0244	29.2683			242	0.505867	1.01174			242	0.859976	2.07406			242	1.71995	1.21408
	242.5	80.4878	14.1463		242.5	91.7073	23.9024		242.5	98.0488	29.2683			242.5	0.505867	1.01174			242.5	0.859976	2.07406			242.5	1.71995	1.21408
	243	80.9756	14.1463		243	94.6341	23.9024		243	98.5366	29.2683			243	0.505867	1.01174			243	0.859976	2.07406			243	1.71995	1.21408
	243.5	79.0244	14.1463		243.5	92.1951	23.9024		243.5	98.5366	29.2683			243.5	0.505867	1.01174			243.5	0.859976	2.02348			243.5	1.71995	1.21408
	244	80.9756	14.1463		244	90.2439	23.9024		244	99.5122	29.2683			244	0.505867	1.01174			244	0.859976	2.02348			244	1.66937	1.21408
	244.5	81.4634	14.1463		244.5	93.1707	23.9024		244.5	99.0244	29.2683			244.5	0.505867	1.01174			244.5	0.859976	2.02348			244.5	1.66937	1.21408
	245	80.4878	14.1463		245	92.1951	23.9024		245	99.0244	29.7561			245	0.505867	0.96115			245	0.859976	2.02348			245	1.66937	1.21408
	245.5	82.439	14.1463		245.5	90.2439	23.9024		245.5	98.5366	29.7561			245.5	0.45528	0.96115			245.5	0.859976	2.02348			245.5	1.66937	1.21408
	246	82.439	14.1463		246	92.6829	23.9024		246	99.0244	29.2683			246	0.45528	0.96115			246	0.859976	2.02348			246	1.66937	1.1635
	246.5	81.9512	14.1463		246.5	93.1707	23.9024		246.5	98.5366	29.2683			246.5	0.45528	0.96115			246.5	0.859976	1.97289			246.5	1.66937	1.1635
	247	82.439	14.1463		247	91.7073	23.9024		247	98.5366	29.2683			247	0.45528	0.96115			247	0.859976	1.97289			247	1.66937	1.1635
	247.5	82.439	14.1463		247.5	91.7073	23.9024		247.5	98.5366	29.7561			247.5	0.45528	0.96115			247.5	0.859976	1.97289			247.5	1.66937	1.1635
	248	81.4634	14.1463		248	92.6829	23.9024		248	99.5122	29.7561			248	0.45528	0.96115			248	0.859976	1.97289			248	1.61878	1.1635
	248.5	80.9756	14.1463		248.5	94.1463	23.9024		248.5	98.5366	29.2683			248.5	0.45528	0.96115			248.5	0.859976	1.97289			248.5	1.61878	1.1635
	249	81.4634	14.1463		249	92.6829	23.9024		249	99.0244	29.7561			249	0.45528	0.96115			249	0.809389	1.97289			249	1.61878	1.1635
	249.5	81.4634	14.1463		249.5	93.6585	23.9024		249.5	99.0244	29.7561			249.5	0.45528	0.96115			249.5	0.809389	1.97289			249.5	1.61878	1.1635
	250	81.4634	14.1463		250	91.2195	24.3902		250	98.5366	29.7561			250	0.45528	0.96115			250	0.809389	1.9223			250	1.61878	1.1635
	250.5	82.439	14.1463		250.5	93.6585	23.9024		250.5	99.0244	29.2683			250.5	0.45528	0.96115			250.5	0.809389	1.9223			250.5	1.61878	1.1635
	251	84.3902	14.1463		251	92.6829	23.9024		251	98.5366	29.7561			251	0.45528	0.910563			251	0.809389	1.9223			251	1.61878	1.1635
	251.5	81.9512	14.1463		251.5	91.2195	24.3902		251.5	99.0244	29.7561			251.5	0.45528	0.910563			251.5	0.809389	1.9223			251.5	1.61878	1.1635
	252	81.9512	14.1463		252	92.1951	23.9024		252	99.5122	29.2683			252	0.45528	0.910563			252	0.809389	1.9223			252	1.61878	1.1635
	252.5	83.9024	14.1463		252.5	93.1707	24.3902		252.5	99.5122	29.7561			252.5	0.45528	0.910563			252.5	0.809389	1.9223			252.5	1.61878	1.1635
	253	83.4146	14.1463		253	91.7073	24.3902		253	99.0244	29.7561			253	0.45528	0.910563			253	0.809389	1.9223			253	1.61878	1.11291
	253.5	81.9512	14.1463		253.5	93.6585	23.9024		253.5	99.0244	29.7561			253.5	0.45528	0.910563			253.5	0.809389	1.87171			253.5	1.61878	1.11291
	254	82.439	14.1463		254	93.1707	23.9024		254	99.5122	29.7561			254	0.45528	0.910563			254	0.809389	1.87171			254	1.56819	1.11291
	254.5	83.4146	14.1463		254.5	93.6585	23.9024		254.5	99.5122	29.7561			254.5	0.45528	0.910563			254.5	0.809389	1.87171			254.5	1.56819	1.11291
	255	82.9268	14.1463		255	93.1707	23.9024		255	99.0244	29.7561			255	0.45528	0.910563			255	0.809389	1.87171			255	1.56819	1.11291
	255.5	82.439	14.1463		255.5	93.1707	23.9024		255.5	99.5122	29.7561			255.5	0.45528	0.910563			255.5	0.809389	1.87171			255.5	1.56819	1.11291
	256	83.9024	14.1463		256	92.1951	23.9024		256	98.5366	29.7561			256	0.45528	0.910563			256	0.809389	1.87171			256	1.56819	1.11291
	256.5	84.3902	14.1463		256.5	95.6098	23.9024		256.5	99.5122	29.7561			256.5	0.45528	0.910563			256.5	0.809389	1.87171			256.5	1.56819	1.11291
	257	83.9024	14.1463		257	92.1951	23.9024		257	98.0488	29.7561			257	0.45528	0.910563			257	0.809389	1.82113			257	1.56819	1.11291
	257.5	84.878	14.1463		257.5	93.1707	24.3902		257.5	99.0244	29.7561			257.5	0.45528	0.910563			257.5	0.809389	1.82113			257.5	1.56819	1.11291
	258	83.4146	14.1463		258	94.1463	24.3902		258	98.0488	29.7561			258	0.45528	0.910563			258	0.809389	1.82113			258	1.56819	1.11291
	258.5	83.4146	14.1463		258.5	93.1707	24.3902		258.5	99.5122	29.7561			258.5	0.45528	0.859976			258.5	0.809389	1.82113			258.5	1.56819	1.11291
	259	84.3902	14.1463		259	91.7073	23.9024		259	98.5366	29.7561			259	0.45528	0.859976			259	0.809389	1.82113			259	1.56819	1.11291
	259.5	83.4146	14.1463		259.5	92.1951	23.9024		259.5	99.0244	29.7561			259.5	0.45528	0.859976			259.5	0.758802	1.82113			259.5	1.56819	1.11291
	260	84.3902	14.1463		260	94.1463	23.9024		260	99.5122	29.7561			260	0.45528	0.859976			260	0.809389	1.82113			260	1.56819	1.11291
	260.5	84.878	14.1463		260.5	93.6585	23.9024		260.5	99.5122	29.7561			260.5	0.45528	0.859976			260.5	0.809389	1.82113			260.5	1.51761	1.06232
	261	84.3902	14.1463		261	92.6829	23.9024		261	99.5122	29.7561			261	0.45528	0.859976			261	0.758802	1.77054			261	1.51761	1.06232
	261.5	84.878	14.1463		261.5	94.1463	23.9024		261.5	99.0244	29.7561			261.5	0.45528	0.859976			261.5	0.758802	1.77054			261.5	1.51761	1.06232
	262	85.3659	14.1463		262	94.6341	23.9024		262	99.5122	29.7561			262	0.45528	0.859976			262	0.758802	1.77054			262	1.51761	1.06232
	262.5	84.3902	14.1463		262.5	92.1951	24.3902		262.5	99.5122	29.7561			262.5	0.45528	0.859976			262.5	0.758802	1.77054			262.5	1.51761	1.06232
	263	85.3659	14.1463		263	91.7073	24.3902		263	100	29.7561			263	0.45528	0.859976			263	0.758802	1.77054			263	1.51761	1.06232
	263.5	84.3902	14.1463		263.5	92.1951	23.9024		263.5	99.5122	29.7561			263.5	0.404693	0.859976			263.5	0.758802	1.77054			263.5	1.51761	1.06232
	264	84.3902	14.1463		264	94.1463	23.9024		264	99.5122	29.7561			264	0.45528	0.859976			264	0.758802	1.77054			264	1.51761	1.06232
	264.5	84.878	14.1463		264.5	93.6585	24.3902		264.5	100.488	29.7561			264.5	0.404693	0.859976			264.5	0.758802	1.77054			264.5	1.51761	1.06232
	265	84.3902	14.1463		265	94.6341	24.3902		265	99.0244	29.7561			265	0.404693	0.809389			265	0.758802	1.71995			265	1.51761	1.06232
	265.5	85.3659	14.1463		265.5	93.1707	23.9024		265.5	99.5122	29.7561			265.5	0.404693	0.809389			265.5	0.758802	1.71995			265.5	1.51761	1.06232
	266	85.3659	14.1463		266	92.6829	23.9024		266	99.0244	29.7561			266	0.404693	0.809389			266	0.758802	1.71995			266	1.46702	1.01174
	266.5	85.3659	14.1463		266.5	92.6829	24.3902		266.5	99.5122	29.7561			266.5	0.404693	0.809389			266.5	0.758802	1.71995			266.5	1.46702	1.01174
	267	86.8293	14.6341		267	93.6585	23.9024		267	99.5122	29.7561			267	0.404693	0.809389			267	0.758802	1.71995			267	1.46702	1.01174
	267.5	85.8537	14.6341		267.5	94.1463	23.9024		267.5	99.5122	29.7561			267.5	0.404693	0.809389			267.5	0.758802	1.71995			267.5	1.46702	1.01174
	268	85.3659	14.1463		268	92.6829	24.3902		268	99.5122	29.7561			268	0.404693	0.809389			268	0.758802	1.71995			268	1.46702	1.01174
	268.5	84.3902	14.1463		268.5	93.6585	23.9024		268.5	100	29.7561			268.5	0.404693	0.809389			268.5	0.758802	1.71995			268.5	1.46702	1.01174
	269	86.8293	14.1463		269	93.1707	23.9024		269	99.5122	29.7561			269	0.404693	0.809389			269	0.758802	1.71995			269	1.46702	1.01174
	269.5	86.3415	14.1463		269.5	93.1707	23.9024		269.5	99.0244	29.7561			269.5	0.404693	0.809389			269.5	0.758802	1.66937			269.5	1.46702	1.01174
	270	86.3415	14.1463		270	91.7073	24.3902		270	100	29.7561			270	0.404693	0.809389			270	0.758802	1.66937			270	1.46702	1.01174
	270.5	85.8537	14.1463		270.5	93.1707	23.9024		270.5	100	29.7561			270.5	0.404693	0.809389			270.5	0.758802	1.66937			270.5	1.46702	1.01174
	271	85.8537	14.1463		271	93.6585	24.3902		271	99.5122	29.7561			271	0.404693	0.809389			271	0.758802	1.66937			271	1.46702	1.01174
	271.5	86.3415	14.1463		271.5	93.6585	24.3902		271.5	100	29.7561			271.5	0.404693	0.809389			271.5	0.758802	1.66937			271.5	1.46702	1.01174
	272	85.8537	14.1463		272	93.1707	24.3902		272	100	29.7561			272	0.404693	0.758802			272	0.758802	1.66937			272	1.46702	1.01174
	272.5	86.3415	14.1463		272.5	93.1707	24.3902		272.5	99.5122	30.2439			272.5	0.404693	0.758802			272.5	0.758802	1.66937			272.5	1.46702	1.01174
	273	86.8293	14.1463		273	95.122	24.3902		273	99.0244	29.7561			273	0.404693	0.758802			273	0.758802	1.66937			273	1.46702	1.01174
	273.5	86.8293	14.1463		273.5	92.6829	24.3902		273.5	99.5122	29.7561			273.5	0.404693	0.758802			273.5	0.758802	1.66937			273.5	1.41643	1.01174
	274	87.3171	14.1463		274	93.1707	24.3902		274	99.0244	29.7561			274	0.404693	0.758802			274	0.758802	1.66937			274	1.41643	1.01174
	274.5	86.3415	14.1463		274.5	92.6829	24.3902		274.5	100	29.7561			274.5	0.404693	0.758802			274.5	0.708215	1.66937			274.5	1.41643	1.01174
	275	86.8293	14.1463		275	94.6341	24.3902		275	99.0244	29.7561			275	0.404693	0.758802			275	0.708215	1.66937			275	1.41643	1.01174
	275.5	87.8049	14.1463		275.5	95.6098	23.9024		275.5	99.0244	29.7561			275.5	0.404693	0.758802			275.5	0.708215	1.61878			275.5	1.41643	1.01174
	276	86.3415	14.1463		276	94.6341	24.3902		276	100	29.7561			276	0.404693	0.758802			276	0.708215	1.61878			276	1.41643	0.961149
	276.5	88.7805	14.6341		276.5	93.1707	24.3902		276.5	100	29.7561			276.5	0.404693	0.758802			276.5	0.708215	1.61878			276.5	1.41643	0.961149
	277	87.8049	14.6341		277	95.122	24.3902		277	99.5122	29.7561			277	0.404693	0.758802			277	0.708215	1.61878			277	1.41643	0.961149
	277.5	88.2927	14.6341		277.5	91.2195	24.3902		277.5	99.5122	29.7561			277.5	0.404693	0.758802			277.5	0.708215	1.61878			277.5	1.41643	0.961149
	278	87.8049	14.1463		278	94.1463	24.3902		278	100	30.2439			278	0.404693	0.758802			278	0.708215	1.61878			278	1.41643	0.961149
	278.5	85.8537	14.1463		278.5	91.7073	23.9024		278.5	99.5122	29.7561			278.5	0.404693	0.758802			278.5	0.708215	1.56819			278.5	1.41643	0.961149
	279	86.3415	14.1463		279	91.7073	24.3902		279	99.5122	29.7561			279	0.404693	0.758802			279	0.708215	1.56819			279	1.41643	0.961149
	279.5	87.3171	14.1463		279.5	94.1463	24.3902		279.5	99.5122	29.7561			279.5	0.404693	0.758802			279.5	0.708215	1.56819			279.5	1.41643	0.961149
	280	86.8293	14.6341		280	94.6341	24.3902		280	100.488	29.7561			280	0.404693	0.758802			280	0.708215	1.56819			280	1.41643	0.961149
	280.5	85.3659	14.6341		280.5	92.6829	24.3902		280.5	100.488	30.2439			280.5	0.404693	0.758802			280.5	0.708215	1.56819			280.5	1.36584	0.961149
	281	88.2927	14.6341		281	94.6341	24.3902		281	100.488	29.7561			281	0.404693	0.758802			281	0.708215	1.56819			281	1.36584	0.961149
	281.5	86.8293	14.1463		281.5	94.6341	24.3902		281.5	100	29.7561			281.5	0.404693	0.758802			281.5	0.708215	1.56819			281.5	1.36584	0.961149
	282	86.3415	14.1463		282	91.2195	24.3902		282	99.5122	29.7561			282	0.404693	0.758802			282	0.708215	1.56819			282	1.36584	0.961149
	282.5	88.7805	14.1463		282.5	94.1463	24.3902		282.5	99.5122	29.7561			282.5	0.404693	0.708215			282.5	0.708215	1.56819			282.5	1.36584	0.910562
	283	87.8049	14.1463		283	94.6341	24.3902		283	99.5122	30.2439			283	0.404693	0.708215			283	0.708215	1.51761			283	1.36584	0.910562
	283.5	87.3171	14.1463		283.5	93.6585	23.9024		283.5	100.488	30.2439			283.5	0.404693	0.708215			283.5	0.657628	1.51761			283.5	1.36584	0.910562
	284	88.2927	14.6341		284	92.6829	24.3902		284	100.488	29.7561			284	0.404693	0.708215			284	0.657628	1.51761			284	1.36584	0.910562
	284.5	87.8049	14.6341		284.5	93.1707	23.9024		284.5	100	30.2439			284.5	0.404693	0.708215			284.5	0.657628	1.51761			284.5	1.36584	0.910562
	285	88.2927	14.1463		285	92.1951	24.3902		285	100	29.7561			285	0.404693	0.708215			285	0.657628	1.51761			285	1.36584	0.910562
	285.5	87.3171	14.1463		285.5	92.6829	24.3902		285.5	100	29.7561			285.5	0.354106	0.708215			285.5	0.657628	1.51761			285.5	1.36584	0.910562
	286	87.3171	14.6341		286	94.1463	24.3902		286	100.488	29.7561			286	0.354106	0.708215			286	0.657628	1.51761			286	1.36584	0.910562
	286.5	88.7805	14.6341		286.5	94.6341	23.9024		286.5	100	29.7561			286.5	0.354106	0.708215			286.5	0.657628	1.51761			286.5	1.36584	0.910562
	287	88.2927	14.6341		287	93.6585	24.3902		287	100	29.7561			287	0.354106	0.708215			287	0.657628	1.51761			287	1.36584	0.910562
	287.5	87.8049	14.6341		287.5	95.122	24.3902		287.5	100.488	30.2439			287.5	0.354106	0.708215			287.5	0.657628	1.51761			287.5	1.36584	0.910562
	288	88.2927	14.1463		288	93.6585	24.3902		288	100.488	30.2439			288	0.354106	0.657628			288	0.657628	1.46702			288	1.36584	0.910562
	288.5	89.7561	14.1463		288.5	93.6585	24.3902		288.5	100.976	29.7561			288.5	0.354106	0.657628			288.5	0.657628	1.46702			288.5	1.31526	0.910562
	289	88.2927	14.6341		289	95.122	24.3902		289	100.488	29.7561			289	0.354106	0.657628			289	0.657628	1.46702			289	1.31526	0.910562
	289.5	88.2927	14.6341		289.5	94.1463	24.3902		289.5	100	29.7561			289.5	0.354106	0.657628			289.5	0.657628	1.46702			289.5	1.31526	0.910562
	290	88.7805	14.6341		290	94.1463	24.3902		290	100	29.7561			290	0.354106	0.657628			290	0.657628	1.46702			290	1.31526	0.910562
	290.5	88.2927	14.6341		290.5	93.1707	24.3902		290.5	100.976	29.7561			290.5	0.354106	0.657628			290.5	0.657628	1.46702			290.5	1.31526	0.859975
	291	88.2927	14.1463		291	92.1951	24.3902		291	100	29.7561			291	0.354106	0.657628			291	0.657628	1.46702			291	1.31526	0.859975
	291.5	88.2927	14.1463		291.5	91.7073	24.3902		291.5	100	30.2439			291.5	0.354106	0.657628			291.5	0.657628	1.46702			291.5	1.31526	0.859975
	292	89.2683	14.1463		292	91.7073	24.3902		292	100.488	29.7561			292	0.354106	0.657628			292	0.657628	1.41643			292	1.31526	0.859975
	292.5	88.7805	14.6341		292.5	95.6098	24.3902		292.5	100.488	29.7561			292.5	0.354106	0.657628			292.5	0.657628	1.46702			292.5	1.31526	0.859975
	293	88.7805	14.6341		293	94.6341	24.3902		293	100	30.2439			293	0.354106	0.657628			293	0.657628	1.41643			293	1.31526	0.859975
	293.5	88.7805	14.6341		293.5	91.7073	24.3902		293.5	100.976	30.2439			293.5	0.354106	0.657628			293.5	0.657628	1.41643			293.5	1.31526	0.859975
	294	87.3171	14.1463		294	94.6341	24.3902		294	100.488	30.2439			294	0.354106	0.657628			294	0.657628	1.41643			294	1.31526	0.859975
	294.5	88.7805	14.1463		294.5	93.6585	24.3902		294.5	100.976	30.2439			294.5	0.354106	0.657628			294.5	0.657628	1.41643			294.5	1.31526	0.859975
	295	88.7805	14.1463		295	94.1463	24.3902		295	100.488	29.7561			295	0.354106	0.657628			295	0.657628	1.41643			295	1.26467	0.859975
	295.5	87.8049	14.1463		295.5	95.6098	24.3902		295.5	100.488	29.7561			295.5	0.354106	0.657628			295.5	0.657628	1.41643			295.5	1.26467	0.859975
	296	88.7805	14.6341		296	92.6829	24.3902		296	100.976	29.7561			296	0.354106	0.657628			296	0.657628	1.41643			296	1.26467	0.859975
	296.5	89.7561	14.6341		296.5	94.1463	24.3902		296.5	101.463	30.2439			296.5	0.354106	0.657628			296.5	0.657628	1.41643			296.5	1.26467	0.859975
	297	88.7805	14.6341		297	95.122	24.3902		297	100.976	29.7561			297	0.354106	0.657628			297	0.657628	1.41643			297	1.26467	0.859975
	297.5	89.7561	14.6341		297.5	93.6585	24.3902		297.5	100.488	30.2439			297.5	0.354106	0.657628			297.5	0.657628	1.41643			297.5	1.26467	0.859975
	298	88.7805	14.1463		298	91.7073	24.3902		298	100.488	30.2439			298	0.354106	0.607041			298	0.657628	1.36585			298	1.26467	0.859975
	298.5	88.7805	14.6341		298.5	94.6341	24.3902		298.5	100.976	30.2439			298.5	0.354106	0.607041			298.5	0.657628	1.36585			298.5	1.26467	0.859975
	299	89.7561	14.6341		299	94.6341	24.3902		299	100	30.2439			299	0.354106	0.607041			299	0.657628	1.36585			299	1.26467	0.859975
	299.5	89.7561	14.6341		299.5	92.6829	24.3902		299.5	100	30.2439			299.5	0.354106	0.607041			299.5	0.607041	1.36585			299.5	1.26467	0.859975
	300	89.7561	14.6341		300	95.6098	24.3902		300	100.488	30.2439			300	0.354106	0.607041			300	0.607041	1.36585			300	1.26467	0.859975
	300.5	90.2439	14.6341		300.5	95.122	24.3902		300.5	100.976	30.2439			300.5	0.354106	0.607041			300.5	0.607041	1.36585			300.5	1.26467	0.859975
	301	90.7317	14.6341		301	95.122	24.3902		301	100	30.2439			301	0.354106	0.607041			301	0.607041	1.36585			301	1.26467	0.859975
	301.5	90.2439	14.6341		301.5	95.122	24.3902		301.5	100	30.2439			301.5	0.354106	0.607041			301.5	0.607041	1.36585			301.5	1.26467	0.859975
	302	88.7805	14.6341		302	95.122	24.3902		302	100.976	29.7561			302	0.354106	0.607041			302	0.607041	1.36585			302	1.26467	0.859975
	302.5	90.2439	14.6341		302.5	94.1463	24.3902		302.5	100	30.2439			302.5	0.354106	0.607041			302.5	0.607041	1.36585			302.5	1.26467	0.809388
	303	89.7561	14.6341		303	93.6585	24.3902		303	100.488	30.2439			303	0.354106	0.607041			303	0.607041	1.36585			303	1.21408	0.809388
	303.5	88.2927	14.6341		303.5	94.1463	24.3902		303.5	100	30.2439			303.5	0.354106	0.607041			303.5	0.607041	1.36585			303.5	1.21408	0.809388
	304	89.7561	14.1463		304	94.6341	24.3902		304	100.976	30.2439			304	0.354106	0.607041			304	0.607041	1.36585			304	1.21408	0.809388
	304.5	90.2439	14.6341		304.5	93.6585	24.3902		304.5	100.976	30.2439			304.5	0.354106	0.607041			304.5	0.607041	1.36585			304.5	1.21408	0.809388
	305	91.2195	14.1463		305	93.1707	24.3902		305	100.488	30.2439			305	0.354106	0.607041			305	0.607041	1.31526			305	1.21408	0.809388
	305.5	90.7317	14.6341		305.5	95.122	24.3902		305.5	100.976	29.7561			305.5	0.354106	0.607041			305.5	0.607041	1.31526			305.5	1.21408	0.809388
	306	90.2439	14.6341		306	95.122	24.3902		306	100.976	30.2439			306	0.354106	0.607041			306	0.607041	1.31526			306	1.21408	0.809388
	306.5	90.2439	14.6341		306.5	93.6585	24.3902		306.5	100.488	30.2439			306.5	0.354106	0.607041			306.5	0.607041	1.31526			306.5	1.21408	0.809388
	307	89.7561	14.6341		307	90.7317	24.3902		307	100.976	30.2439			307	0.303519	0.607041			307	0.607041	1.31526			307	1.21408	0.809388
	307.5	89.7561	14.6341		307.5	91.7073	24.3902		307.5	100.976	30.2439			307.5	0.303519	0.556454			307.5	0.607041	1.31526			307.5	1.21408	0.809388
	308	88.2927	14.6341		308	93.1707	24.3902		308	100.976	29.7561			308	0.303519	0.556454			308	0.607041	1.31526			308	1.21408	0.758801
	308.5	91.2195	14.6341		308.5	92.1951	24.3902		308.5	101.463	30.2439			308.5	0.303519	0.556454			308.5	0.607041	1.31526			308.5	1.21408	0.758801
	309	89.7561	14.6341		309	95.122	24.3902		309	100.976	30.7317			309	0.303519	0.556454			309	0.607041	1.31526			309	1.21408	0.758801
	309.5	89.2683	14.6341		309.5	95.122	24.3902		309.5	100.488	30.2439			309.5	0.303519	0.556454			309.5	0.607041	1.26467			309.5	1.21408	0.758801
	310	90.2439	14.6341		310	93.6585	24.3902		310	100.976	30.2439			310	0.303519	0.556454			310	0.607041	1.26467			310	1.21408	0.758801
	310.5	90.7317	14.6341		310.5	95.122	24.3902		310.5	100.488	29.7561			310.5	0.303519	0.556454			310.5	0.607041	1.26467			310.5	1.21408	0.758801
	311	90.2439	14.6341		311	92.1951	24.3902		311	100.488	30.2439			311	0.303519	0.556454			311	0.607041	1.26467			311	1.1635	0.758801
	311.5	90.2439	14.6341		311.5	93.6585	24.3902		311.5	100.976	30.2439			311.5	0.303519	0.556454			311.5	0.607041	1.26467			311.5	1.1635	0.758801
	312	91.2195	14.6341		312	93.1707	24.3902		312	100.488	30.2439			312	0.303519	0.556454			312	0.607041	1.26467			312	1.1635	0.758801
	312.5	91.2195	14.6341		312.5	95.6098	24.3902		312.5	100.488	30.2439			312.5	0.303519	0.556454			312.5	0.607041	1.26467			312.5	1.1635	0.758801
	313	92.1951	14.6341		313	93.1707	24.3902		313	100.976	30.2439			313	0.303519	0.556454			313	0.607041	1.26467			313	1.1635	0.758801
	313.5	91.2195	14.6341		313.5	94.6341	24.3902		313.5	101.463	30.2439			313.5	0.303519	0.556454			313.5	0.607041	1.26467			313.5	1.1635	0.758801
	314	91.7073	14.6341		314	93.6585	24.3902		314	101.463	30.2439			314	0.303519	0.556454			314	0.607041	1.26467			314	1.1635	0.758801
	314.5	91.7073	14.6341		314.5	93.1707	24.3902		314.5	100.488	30.2439			314.5	0.303519	0.556454			314.5	0.556454	1.26467			314.5	1.1635	0.758801
	315	90.7317	14.6341		315	95.122	24.3902		315	100.976	30.2439			315	0.303519	0.556454			315	0.556454	1.21408			315	1.1635	0.758801
	315.5	89.7561	14.6341		315.5	94.1463	24.3902		315.5	100.976	30.7317			315.5	0.303519	0.556454			315.5	0.556454	1.26467			315.5	1.1635	0.758801
	316	91.2195	14.6341		316	95.122	24.3902		316	100.488	30.2439			316	0.303519	0.556454			316	0.556454	1.21408			316	1.1635	0.758801
	316.5	90.7317	14.6341		316.5	96.0976	24.3902		316.5	100.976	30.2439			316.5	0.303519	0.556454			316.5	0.556454	1.21408			316.5	1.1635	0.758801
	317	90.7317	14.6341		317	93.6585	24.878		317	100.976	30.2439			317	0.303519	0.556454			317	0.556454	1.21408			317	1.1635	0.758801
	317.5	89.7561	14.6341		317.5	93.6585	24.3902		317.5	100.976	30.2439			317.5	0.303519	0.556454			317.5	0.556454	1.21408			317.5	1.1635	0.758801
	318	91.2195	14.6341		318	96.5854	24.3902		318	100.976	30.2439			318	0.303519	0.556454			318	0.556454	1.21408			318	1.1635	0.758801
	318.5	90.7317	14.6341		318.5	94.6341	24.3902		318.5	100.976	30.2439			318.5	0.303519	0.556454			318.5	0.556454	1.21408			318.5	1.1635	0.758801
	319	91.2195	14.6341		319	93.6585	24.878		319	100.976	30.2439			319	0.303519	0.505867			319	0.556454	1.21408			319	1.1635	0.708214
	319.5	91.2195	14.6341		319.5	94.1463	24.3902		319.5	100.976	30.2439			319.5	0.303519	0.505867			319.5	0.556454	1.21408			319.5	1.1635	0.708214
	320	91.7073	14.6341		320	95.122	24.3902		320	100.976	30.2439			320	0.303519	0.505867			320	0.556454	1.21408			320	1.1635	0.708214
	320.5	91.2195	14.6341		320.5	95.122	24.3902		320.5	100.976	30.2439			320.5	0.303519	0.505867			320.5	0.556454	1.21408			320.5	1.11291	0.708214
	321	91.2195	14.6341		321	95.6098	24.3902		321	100.488	30.2439			321	0.303519	0.505867			321	0.556454	1.21408			321	1.11291	0.708214
	321.5	91.7073	14.6341		321.5	96.0976	24.3902		321.5	101.463	29.7561			321.5	0.303519	0.505867			321.5	0.556454	1.21408			321.5	1.11291	0.708214
	322	92.6829	14.6341		322	95.6098	24.3902		322	101.463	30.2439			322	0.303519	0.505867			322	0.556454	1.21408			322	1.11291	0.708214
	322.5	90.7317	14.6341		322.5	94.6341	24.3902		322.5	101.463	30.7317			322.5	0.303519	0.505867			322.5	0.556454	1.1635			322.5	1.11291	0.708214
	323	91.2195	14.6341		323	94.6341	24.3902		323	101.463	30.2439			323	0.303519	0.505867			323	0.556454	1.1635			323	1.11291	0.708214
	323.5	91.2195	14.6341		323.5	93.6585	24.3902		323.5	101.463	30.2439			323.5	0.303519	0.505867			323.5	0.556454	1.1635			323.5	1.11291	0.708214
	324	91.2195	14.6341		324	93.1707	24.3902		324	101.463	30.2439			324	0.303519	0.505867			324	0.556454	1.1635			324	1.11291	0.708214
	324.5	91.7073	14.6341		324.5	94.1463	24.878		324.5	100.976	30.7317			324.5	0.303519	0.505867			324.5	0.556454	1.1635			324.5	1.11291	0.708214
	325	91.2195	14.6341		325	96.0976	24.3902		325	101.463	30.2439			325	0.303519	0.505867			325	0.556454	1.1635			325	1.11291	0.708214
	325.5	91.7073	14.6341		325.5	95.122	24.3902		325.5	100.976	30.2439			325.5	0.303519	0.505867			325.5	0.556454	1.1635			325.5	1.11291	0.708214
	326	93.1707	14.6341		326	95.122	24.3902		326	100.976	30.2439			326	0.303519	0.505867			326	0.556454	1.1635			326	1.11291	0.708214
	326.5	91.7073	14.6341		326.5	93.6585	24.3902		326.5	100.976	30.2439			326.5	0.303519	0.505867			326.5	0.556454	1.1635			326.5	1.11291	0.708214
	327	92.1951	14.6341		327	94.1463	24.3902		327	101.463	30.2439
	327.5	91.7073	14.6341		327.5	95.122	24.878		327.5	101.463	30.7317
	328	91.7073	14.6341		328	93.6585	24.878		328	100.976	30.2439
	328.5	91.7073	14.6341		328.5	94.1463	24.878		328.5	100.976	30.7317														5.31163	5.26104
	329	93.1707	14.6341		329	93.6585	24.3902		329	100.976	30.2439				1.26467	3.13639				2.47876	6.22219
	329.5	92.1951	14.6341		329.5	94.1463	24.878		329.5	100.488	30.2439
	330	93.6585	14.6341		330	93.1707	24.3902		330	100.976	30.2439
	330.5	91.7073	14.6341		330.5	93.6585	24.878		330.5	100.488	30.2439
	331	93.1707	14.6341		331	97.0732	24.3902		331	101.463	30.7317
	331.5	93.1707	14.6341		331.5	93.6585	24.3902		331.5	101.463	30.2439
	332	92.6829	14.6341		332	93.6585	24.878		332	100.976	30.2439
	332.5	94.1463	14.6341		332.5	95.6098	24.878		332.5	101.463	30.2439
	333	91.7073	15.122		333	94.1463	24.3902		333	100.976	30.7317
	333.5	93.1707	14.6341		333.5	94.6341	24.3902		333.5	100.976	30.7317
	334	92.6829	14.6341		334	96.0976	24.3902		334	100.976	30.2439
	334.5	92.6829	14.6341		334.5	93.6585	24.878		334.5	100.976	30.2439
	335	93.6585	14.6341		335	94.6341	24.3902		335	100.976	30.2439
	335.5	92.6829	15.122		335.5	95.6098	24.3902		335.5	101.951	30.2439
	336	93.1707	15.122		336	95.122	24.3902		336	100.976	30.7317
	336.5	93.6585	14.6341		336.5	94.6341	24.3902		336.5	100.488	30.2439
	337	93.1707	14.6341		337	97.0732	24.878		337	100.976	30.7317
	337.5	94.1463	14.6341		337.5	95.6098	24.878		337.5	101.463	30.2439
	338	93.1707	15.122		338	96.5854	24.3902		338	101.463	30.2439
	338.5	93.1707	14.6341		338.5	95.122	24.3902		338.5	100.976	30.2439
	339	93.1707	14.6341		339	96.0976	24.3902		339	101.463	30.7317
	339.5	93.1707	14.6341		339.5	96.5854	24.878		339.5	100.976	30.7317
	340	93.1707	14.6341		340	94.1463	24.878		340	101.951	30.7317
	340.5	93.6585	15.122		340.5	93.1707	24.3902		340.5	101.951	30.7317
	341	94.1463	15.122		341	94.1463	24.3902		341
	341.5	93.6585	15.122		341.5	94.1463	24.3902
	342	94.1463	14.6341		342	94.6341	24.3902
	342.5	92.6829	14.6341		342.5	94.1463	24.878
	343	94.1463	15.122		343	95.122	24.878
	343.5	94.6341	15.122		343.5	94.1463	24.878
	344	94.1463	15.122		344	94.1463	24.878
	344.5	93.1707	15.122		344.5	96.0976	24.3902
	345	93.6585	15.122		345	94.6341	24.3902
	345.5	93.1707	14.6341		345.5	94.6341	24.3902
	346	94.1463	15.122		346	96.5854	24.3902
	346.5	94.1463	15.122		346.5	95.122	24.878
	347	95.122	15.122		347	94.1463	24.878
	347.5	95.6098	15.122		347.5	96.0976	24.3902
	348	93.6585	15.122		348	94.6341	24.3902
	348.5	94.6341	15.122		348.5	96.5854	24.3902
	349	94.6341	15.122		349	94.6341	24.3902
	349.5	95.122	15.122		349.5	95.122	24.3902
	350	95.122	15.122		350	93.6585	24.3902
	350.5	94.6341	15.122		350.5	96.0976	24.878
	351	93.6585	15.122		351	94.6341	24.3902
	351.5	94.6341	15.122		351.5	96.5854	24.3902
	352	93.6585	15.122		352	94.6341	24.878
	352.5	95.6098	15.122		352.5	94.1463	24.878
	353	94.6341	15.122		353	96.0976	24.3902
	353.5	94.6341	15.122		353.5	95.6098	24.878
	354	94.6341	15.122		354	95.122	24.3902
	354.5	94.1463	15.122		354.5	96.0976	24.3902
	355	95.122	15.122		355	92.6829	24.3902
	355.5	94.6341	15.122		355.5	95.6098	24.878
	356	94.1463	15.122		356	96.5854	24.3902
	356.5	94.6341	15.122		356.5	95.6098	24.878
	357	93.1707	15.122		357	95.122	24.878
	357.5	94.6341	15.122		357.5	95.122	24.3902
	358	93.1707	15.122		358	94.1463	24.3902
	358.5	94.6341	15.122		358.5	94.1463	24.878
	359	95.122	15.122		359	94.1463	24.3902
	359.5	95.122	15.122		359.5	94.6341	24.3902
	360	95.6098	15.122		360	96.0976	24.878
	360.5	94.6341	15.122		360.5	95.6098	24.3902
	361	95.122	15.122		361	94.6341	24.878
	361.5	95.6098	15.6098		361.5	96.0976	24.3902
	362	95.122	15.122		362	92.6829	24.878
	362.5	95.6098	15.122		362.5	96.0976	24.3902
	363	95.122	15.122		363	94.6341	24.3902
	363.5	94.6341	15.122		363.5	94.6341	24.878
	364	95.122	15.122		364	96.5854	24.878
	364.5	95.6098	15.122		364.5	96.0976	24.878
	365	94.6341	15.122		365	96.0976	24.3902
	365.5	95.122	15.122		365.5	93.6585	24.3902
	366	95.122	15.122		366	96.0976	24.3902
	366.5	95.122	15.122		366.5	94.1463	24.3902
	367	96.0976	15.122		367	97.561	24.3902
	367.5	95.6098	15.122		367.5	95.122	24.3902
	368	94.1463	15.122		368	95.122	24.878
	368.5	96.0976	15.122		368.5	94.6341	24.878
	369	95.6098	15.122		369	96.5854	24.3902
	369.5	95.6098	15.122		369.5	95.6098	24.878
	370	96.0976	15.122		370	92.1951	24.878
	370.5	95.6098	15.122		370.5	96.0976	24.878
	371	96.0976	15.122		371	94.6341	24.878
	371.5	96.0976	15.122		371.5	95.122	24.3902
	372	95.6098	15.122		372	96.0976	24.878
	372.5	95.6098	15.122		372.5	96.5854	24.3902
	373	96.0976	15.122		373	96.0976	24.3902
	373.5	96.0976	15.122		373.5	96.0976	24.878
	374	95.122	15.122		374	96.5854	24.878
	374.5	95.122	15.122		374.5	95.6098	24.878
	375	95.6098	15.6098		375	96.0976	24.3902
	375.5	95.6098	15.122		375.5	96.0976	24.3902
	376	96.0976	15.122		376	95.6098	24.3902
	376.5	95.6098	15.122		376.5	94.6341	24.878
	377	94.6341	15.122		377	94.1463	24.878
	377.5	95.6098	15.122		377.5	96.5854	24.878
	378	96.5854	15.122		378	96.0976	24.3902
	378.5	96.0976	15.122		378.5	94.1463	24.878
	379	96.5854	15.122		379	94.6341	24.878
	379.5	96.0976	15.122		379.5	95.6098	24.878
	380	96.0976	15.6098		380	97.0732	24.878
	380.5	96.0976	15.6098		380.5	96.5854	24.878
	381	95.122	15.122		381	95.122	24.878
	381.5	97.0732	15.122		381.5	96.5854	24.3902
	382	95.122	15.122		382	96.5854	24.878
	382.5	95.122	15.6098		382.5	98.0488	24.878
	383	97.0732	15.122		383	95.122	24.3902
	383.5	96.0976	15.122		383.5	94.6341	24.3902
	384	96.0976	15.6098		384	98.0488	24.878
	384.5	96.5854	15.122		384.5	94.6341	24.878
	385	96.5854	15.122		385	97.0732	24.878
	385.5	96.5854	15.122		385.5	96.0976	24.878
	386	97.0732	15.122		386	96.0976	24.3902
	386.5	96.5854	15.122		386.5	95.6098	24.878
	387	95.6098	15.122		387	96.0976	24.878
	387.5	96.5854	15.122		387.5	96.5854	24.878
	388	96.5854	15.122		388	98.0488	24.878
	388.5	96.0976	15.6098		388.5	96.0976	24.878
	389	96.0976	15.6098		389	96.5854	24.878
	389.5	96.0976	15.122		389.5	93.1707	24.878
	390	95.122	15.122		390	93.6585	24.878
	390.5	96.0976	15.122		390.5	97.0732	24.878
	391	96.0976	15.6098		391	96.0976	24.878
	391.5	97.0732	15.6098		391.5	95.122	24.878
	392	96.5854	15.6098		392	95.6098	24.878
	392.5	96.0976	15.122		392.5	95.6098	24.878
	393	96.5854	15.122		393	93.6585	24.878
	393.5	96.5854	15.122		393.5	96.5854	24.878
	394	97.0732	15.122		394	94.1463	24.878
	394.5	96.5854	15.6098		394.5	95.6098	24.3902
	395	96.5854	15.122		395	97.0732	24.878
	395.5	96.5854	15.122		395.5	96.0976	24.878
	396	97.0732	15.122		396	97.0732	24.878
	396.5	96.0976	15.6098		396.5	96.5854	24.878
	397	96.5854	15.122		397	96.5854	24.878
	397.5	97.0732	15.122		397.5	95.122	24.878
	398	96.5854	15.6098		398	98.5366	24.878
	398.5	96.5854	15.122		398.5	97.561	24.878
	399	96.5854	15.122		399	96.5854	24.878
	399.5	96.5854	15.6098		399.5	96.5854	24.878
	400	97.0732	15.122		400	95.6098	24.878
	400.5	96.5854	15.6098		400.5	97.0732	24.878
	401	96.0976	15.6098		401	97.0732	24.878
	401.5	97.561	15.122		401.5	95.122	24.878
	402	97.0732	15.6098		402	96.5854	24.878
	402.5	98.0488	15.6098		402.5	96.0976	24.878
	403	98.0488	15.122		403	97.0732	24.878
	403.5	98.0488	15.122		403.5	93.6585	24.878
	404	97.561	15.122		404	96.0976	24.878
	404.5	97.0732	15.122		404.5	96.0976	24.878
	405	98.0488	15.6098		405	96.0976	24.878
	405.5	97.561	15.6098		405.5	94.6341	24.878
	406	97.0732	15.6098		406	95.6098	24.878
	406.5	98.0488	15.122		406.5	96.0976	24.3902
	407	96.5854	15.6098		407	96.5854	24.3902
	407.5	97.561	15.6098		407.5	97.0732	24.878
	408	97.0732	15.6098		408	97.0732	24.878
	408.5	97.0732	15.6098		408.5	95.122	24.878
	409	97.561	15.122		409	94.6341	24.878
	409.5	98.5366	15.6098		409.5	97.561	24.878
	410	97.561	15.6098		410	95.6098	24.878
	410.5	98.0488	15.6098		410.5	96.0976	24.878
	411	98.5366	15.6098		411	96.5854	24.878
	411.5	98.0488	15.6098		411.5	96.0976	24.878
	412	98.0488	15.6098		412	95.6098	24.878
	412.5	97.0732	15.122		412.5	95.6098	24.878
	413	98.0488	15.6098		413	97.0732	24.878
	413.5	97.561	15.6098		413.5	95.6098	24.878
	414	97.561	15.6098		414	95.6098	24.878
	414.5	96.5854	15.6098		414.5	95.6098	24.878

[truncated: 31 more sheets: Fig3b, Fig3c, Fig 3d, Fig3e, Fig4a, Fig4b, Fig4c, Fig4d, Fig 4e, Fig4f, Fig5a, Fig5b, Fig5c, Fig5d, Fig5e, Fig6a, Fig6b, Fig6c, Fig 6d, Fig6e …]
